# Supplementary material for: N-(2,3-Dimethyl­phen­yl)-2,2,2-trimethyl­acetamide
Source: Acta Crystallogr Sect E Struct Rep Online. 2009 Jun 10;65(Pt 7):o1529. doi: 10.1107/S1600536809021229 (PMC2969287; doi:10.1107/S1600536809021229)
Supplement: Supplementary file 1 [file e-65-o1529-sup1.cif]

##############################################################################
###                                                                        ###
###        Electronic paper (Acta Crystallographica Section E)             ###
###                                                                        ###
##############################################################################
#                                                                            #
# This CIF contains the data in a paper accepted for publication in Acta     #
# Crystallographica Section E. It conforms to the requirements of Notes      #
# for Authors for Section E, and has been peer reviewed under the auspices   #
# of the IUCr Commission on Journals.                                        #
#                                                                            #
# Full details of the Crystallographic Information File format               #
# are given in the paper "The Crystallographic Information File (CIF):       #
# a New Standard Archive File for Crystallography" by S. R. Hall, F. H.      #
# Allen and I. D. Brown [Acta Cryst. (1991), A47, 655-685].                  #
#                                                                            #
# The current version of the core CIF dictionary is obtainable from          #
# ftp://ftp.iucr.org/pub/cif_core.dic. The current version number is 2.4.    #
#                                                                            #
# Software is freely available for graphical display of the structure(s) in  #
# this CIF.  For information consult the CIF home page http://www.iucr.org/  #
# cif/home.html                                                              #
#                                                                            #
# This file may be used for bona fide research purposes within the           #
# scientific community so long as proper attribution is given to the journal # 
# article from which it was obtained.                                        #
#                                                                            #
##############################################################################
                                             
data_I
_audit_creation_method     SHELXL-97
_chemical_name_systematic
;
<i>N</i>-(2,3-Dimethylphenyl)-2,2,2-trimethylacetamide
;
_chemical_name_common     ?
_chemical_formula_moiety     'C13 H19 N O'
_chemical_formula_sum     'C13 H19 N O'
_chemical_formula_iupac     'C13 H19 N O'
_chemical_formula_weight     205.29
_chemical_melting_point     ?
_symmetry_cell_setting     Monoclinic
_symmetry_space_group_name_H-M     'P 21/c'
_symmetry_space_group_name_HALL     '-P 2ybc'
loop_
    _symmetry_equiv_pos_as_xyz
    'x, y, z'
    '-x, y+1/2, -z+1/2'
    '-x, -y, -z'
    'x, -y-1/2, z-1/2'
_cell_length_a     18.276(4)
_cell_length_b     8.227(2)
_cell_length_c     8.633(2)
_cell_angle_alpha     90.00
_cell_angle_beta     97.94(2)
_cell_angle_gamma     90.00
_cell_volume     1285.6(5)
_cell_formula_units_Z     4
_cell_measurement_reflns_used     1033
_cell_measurement_theta_min     2.73
_cell_measurement_theta_max     27.90
_cell_measurement_temperature     299(2)
_exptl_crystal_description     Needle
_exptl_crystal_colour     colourless
_exptl_crystal_size_max     0.45
_exptl_crystal_size_mid     0.16
_exptl_crystal_size_min     0.08
_exptl_crystal_density_diffrn     1.061
_exptl_crystal_density_meas     ?
_exptl_crystal_density_method     'not measured'
_exptl_crystal_F_000     448
_exptl_absorpt_coefficient_mu     0.066
_exptl_absorpt_correction_type     multi-scan
_exptl_absorpt_process_details     '(CrysAlis RED; Oxford Diffraction, 2007)'
_exptl_absorpt_correction_T_min     0.9707
_exptl_absorpt_correction_T_max     0.9920
_exptl_special_details
;
;
_diffrn_ambient_temperature     299(2)
_diffrn_radiation_type     MoK\a
_diffrn_radiation_wavelength     0.71073
_diffrn_radiation_source     'fine-focus sealed tube'
_diffrn_radiation_monochromator     graphite
_diffrn_measurement_device_type
;
Oxford Diffraction Xcalibur diffractometer with a Sapphire CCD detector
;
_diffrn_measurement_method
;
Rotation method data acquisition using \w and \f
;
_diffrn_detector_area_resol_mean     ?
_diffrn_reflns_number     4295
_diffrn_reflns_av_R_equivalents     0.0465
_diffrn_reflns_av_sigmaI/netI     0.0543
_diffrn_reflns_theta_min     2.72
_diffrn_reflns_theta_max     25.35
_diffrn_reflns_theta_full     25.35
_diffrn_measured_fraction_theta_max     0.999
_diffrn_measured_fraction_theta_full     0.999
_diffrn_reflns_limit_h_min     -17
_diffrn_reflns_limit_h_max     21
_diffrn_reflns_limit_k_min     -6
_diffrn_reflns_limit_k_max     9
_diffrn_reflns_limit_l_min     -10
_diffrn_reflns_limit_l_max     8
_diffrn_standards_number     ?
_diffrn_standards_interval_count     ?
_diffrn_standards_interval_time     ?
_diffrn_standards_decay_%     0
_refine_special_details
;
Refinement of <i>F</i>^2^ against ALL reflections. The weighted <i>R</i>-factor
<i>wR</i> and goodness of fit <i>S</i> are based on <i>F</i>^2^, conventional
<i>R</i>-factors <i>R</i> are based on <i>F</i>, with <i>F</i> set to zero for
negative <i>F</i>^2^. The threshold expression of <i>F</i>^2^ >
\s(<i>F</i>^2^) is used only for calculating <i>R</i>-factors(gt) <i>etc</i>.
and is not relevant to the choice of reflections for refinement.
<i>R</i>-factors based on <i>F</i>^2^ are statistically about twice as large
as those based on <i>F</i>, and <i>R</i>- factors based on ALL data will be
even larger.
;
_reflns_number_total     2349
_reflns_number_gt     1214
_reflns_threshold_expression     I>2\s(I)
_refine_ls_structure_factor_coef     Fsqd
_refine_ls_matrix_type     full
_refine_ls_R_factor_all     0.1229
_refine_ls_R_factor_gt     0.0734
_refine_ls_wR_factor_gt     0.1941
_refine_ls_wR_factor_ref     0.2209
_refine_ls_goodness_of_fit_ref     0.955
_refine_ls_restrained_S_all     0.964
_refine_ls_number_reflns     2349
_refine_ls_number_parameters     195
_refine_ls_number_restraints     112
_refine_ls_hydrogen_treatment     constr
_refine_ls_weighting_scheme     calc
_refine_ls_weighting_details
                 'calc w=1/[\s^2^(Fo^2^)+(0.1311P)^2^] where P=(Fo^2^+2Fc^2^)/3'
_atom_sites_solution_hydrogens     geom
_atom_sites_solution_primary     direct
_atom_sites_solution_secondary     difmap
_refine_ls_shift/su_max     0.001
_refine_ls_shift/su_mean     0.000
_refine_diff_density_max     0.282
_refine_diff_density_min     -0.242
_refine_ls_extinction_method     none
_refine_ls_extinction_coef     ?
loop_
    _atom_type_symbol
    _atom_type_description
    _atom_type_scat_dispersion_real
    _atom_type_scat_dispersion_imag
    _atom_type_scat_source
    'C' 'C' 0.0033 0.0016
                         'International Tables Vol C Tables 4.2.6.8 and 6.1.1.4'
    'H' 'H' 0.0000 0.0000
                         'International Tables Vol C Tables 4.2.6.8 and 6.1.1.4'
    'N' 'N' 0.0061 0.0033
                         'International Tables Vol C Tables 4.2.6.8 and 6.1.1.4'
    'O' 'O' 0.0106 0.0060
                         'International Tables Vol C Tables 4.2.6.8 and 6.1.1.4'
_computing_data_collection
;
CrysAlis CCD (Oxford Diffraction, 2004)
;
_computing_cell_refinement
;
CrysAlis RED (Oxford Diffraction, 2007)
;
_computing_data_reduction
;
CrysAlis RED (Oxford Diffraction, 2007)
;
_computing_structure_solution     'SHELXS97 (Sheldrick, 2008)'
_computing_structure_refinement     'SHELXL97 (Sheldrick, 2008)'
_computing_molecular_graphics
;
<i>ORTEP3</i> for Windows (Farrugia, 1997) and PLATON (Spek,
2009)
;
_computing_publication_material     'SHELXL97 (Sheldrick, 2008)'
loop_
    _atom_site_type_symbol
    _atom_site_label
    _atom_site_fract_x
    _atom_site_fract_y
    _atom_site_fract_z
    _atom_site_U_iso_or_equiv
    _atom_site_adp_type
    _atom_site_calc_flag
    _atom_site_refinement_flags
    _atom_site_occupancy
    _atom_site_disorder_assembly
    _atom_site_disorder_group
    O O1 0.19392(11) 0.0929(2) 0.5063(2) 0.0698(7) Uani d . 1 . .
    N N1 0.23113(12) 0.2060(3) 0.2915(2) 0.0563(7) Uani d . 1 . .
    H H1N 0.2239 0.2356 0.1850 0.068 Uiso d R 1 . .
    C C1 0.28809(14) 0.3034(3) 0.3784(3) 0.0502(7) Uani d . 1 . .
    C C2 0.34834(14) 0.2312(3) 0.4711(3) 0.0519(7) Uani d . 1 . .
    C C3 0.40102(15) 0.3326(4) 0.5567(3) 0.0618(8) Uani d . 1 . .
    C C4 0.39304(17) 0.4983(4) 0.5429(3) 0.0733(9) Uani d . 1 . .
    H H4 0.4278 0.5652 0.6002 0.088 Uiso calc R 1 . .
    C C5 0.33513(19) 0.5685(4) 0.4467(4) 0.0789(10) Uani d . 1 . .
    H H5 0.3320 0.6809 0.4369 0.095 Uiso calc R 1 . .
    C C6 0.28169(17) 0.4699(3) 0.3649(3) 0.0652(8) Uani d . 1 . .
    H H6 0.2418 0.5157 0.3012 0.078 Uiso calc R 1 . .
    C C7 0.18685(15) 0.1087(3) 0.3635(3) 0.0533(7) Uani d . 1 A .
    C C8 0.12776(15) 0.0097(3) 0.2593(3) 0.0636(8) Uani d DU 1 . .
    C C9 0.1112(4) 0.0650(10) 0.0899(5) 0.086(2) Uani d PDU 0.743(14) A 1
    H H9A 0.0865 0.1682 0.0853 0.128 Uiso calc PR 0.743(14) A 1
    H H9B 0.0801 -0.0136 0.0309 0.128 Uiso calc PR 0.743(14) A 1
    H H9C 0.1566 0.0752 0.0465 0.128 Uiso calc PR 0.743(14) A 1
    C C10 0.0569(3) 0.0106(12) 0.3340(8) 0.100(3) Uani d PDU 0.743(14) A 1
    H H10A 0.0391 0.1201 0.3385 0.150 Uiso calc PR 0.743(14) A 1
    H H10B 0.0667 -0.0329 0.4380 0.150 Uiso calc PR 0.743(14) A 1
    H H10C 0.0202 -0.0548 0.2727 0.150 Uiso calc PR 0.743(14) A 1
    C C11 0.1582(4) -0.1659(6) 0.2620(10) 0.101(3) Uani d PDU 0.743(14) A 1
    H H11A 0.2051 -0.1661 0.2242 0.151 Uiso calc PR 0.743(14) A 1
    H H11B 0.1242 -0.2338 0.1964 0.151 Uiso calc PR 0.743(14) A 1
    H H11C 0.1640 -0.2066 0.3672 0.151 Uiso calc PR 0.743(14) A 1
    C C9A 0.1107(14) -0.144(2) 0.347(3) 0.091(7) Uani d PDU 0.153(7) A 2
    H H9D 0.0780 -0.1177 0.4215 0.136 Uiso calc PR 0.153(7) A 2
    H H9E 0.1558 -0.1881 0.4012 0.136 Uiso calc PR 0.153(7) A 2
    H H9F 0.0877 -0.2228 0.2742 0.136 Uiso calc PR 0.153(7) A 2
    C C10A 0.1509(13) -0.029(3) 0.0996(17) 0.082(7) Uani d PDU 0.153(7) A 2
    H H10D 0.1342 0.0566 0.0273 0.122 Uiso calc PR 0.153(7) A 2
    H H10E 0.1293 -0.1299 0.0618 0.122 Uiso calc PR 0.153(7) A 2
    H H10F 0.2038 -0.0366 0.1096 0.122 Uiso calc PR 0.153(7) A 2
    C C11A 0.0616(9) 0.129(2) 0.242(3) 0.082(6) Uani d PDU 0.153(7) A 2
    H H11D 0.0791 0.2375 0.2295 0.124 Uiso calc PR 0.153(7) A 2
    H H11E 0.0374 0.1235 0.3336 0.124 Uiso calc PR 0.153(7) A 2
    H H11F 0.0274 0.0996 0.1517 0.124 Uiso calc PR 0.153(7) A 2
    C C9B 0.072(2) -0.059(7) 0.360(6) 0.085(11) Uani d PDU 0.104(13) A 3
    H H9G 0.0440 0.0291 0.3957 0.128 Uiso calc PR 0.104(13) A 3
    H H9H 0.0978 -0.1152 0.4480 0.128 Uiso calc PR 0.104(13) A 3
    H H9I 0.0391 -0.1324 0.2983 0.128 Uiso calc PR 0.104(13) A 3
    C C11B 0.089(3) 0.128(6) 0.138(7) 0.111(19) Uani d PDU 0.104(13) A 3
    H H11G 0.0842 0.2324 0.1855 0.167 Uiso calc PR 0.104(13) A 3
    H H11H 0.0406 0.0873 0.0987 0.167 Uiso calc PR 0.104(13) A 3
    H H11I 0.1173 0.1392 0.0528 0.167 Uiso calc PR 0.104(13) A 3
    C C10B 0.173(2) -0.115(6) 0.180(7) 0.095(11) Uani d PDU 0.104(13) A 3
    H H10G 0.1773 -0.0790 0.0753 0.142 Uiso calc PR 0.104(13) A 3
    H H10H 0.1490 -0.2185 0.1756 0.142 Uiso calc PR 0.104(13) A 3
    H H10I 0.2216 -0.1242 0.2383 0.142 Uiso calc PR 0.104(13) A 3
    C C12 0.35791(18) 0.0495(4) 0.4751(4) 0.0746(9) Uani d . 1 . .
    H H12A 0.3305 0.0027 0.3830 0.112 Uiso calc R 1 . .
    H H12B 0.3401 0.0065 0.5662 0.112 Uiso calc R 1 . .
    H H12C 0.4093 0.0234 0.4785 0.112 Uiso calc R 1 . .
    C C13 0.46617(16) 0.2627(5) 0.6612(4) 0.0859(11) Uani d . 1 . .
    H H13A 0.4976 0.2062 0.5987 0.129 Uiso calc R 1 . .
    H H13B 0.4490 0.1883 0.7340 0.129 Uiso calc R 1 . .
    H H13C 0.4935 0.3490 0.7175 0.129 Uiso calc R 1 . .
loop_
    _atom_site_aniso_label
    _atom_site_aniso_U_11
    _atom_site_aniso_U_22
    _atom_site_aniso_U_33
    _atom_site_aniso_U_12
    _atom_site_aniso_U_13
    _atom_site_aniso_U_23
    O1 0.0848(15) 0.0745(15) 0.0504(12) -0.0125(11) 0.0108(9) 0.0006(10)
    N1 0.0721(15) 0.0500(14) 0.0461(12) -0.0083(12) 0.0054(10) 0.0016(10)
    C1 0.0617(17) 0.0420(16) 0.0468(13) -0.0051(12) 0.0073(12) -0.0018(12)
    C2 0.0576(16) 0.0471(17) 0.0527(14) 0.0025(13) 0.0132(12) 0.0018(12)
    C3 0.0570(17) 0.071(2) 0.0577(16) -0.0049(15) 0.0082(13) 0.0023(15)
    C4 0.074(2) 0.069(2) 0.073(2) -0.0191(17) -0.0008(16) -0.0073(16)
    C5 0.104(3) 0.0400(18) 0.089(2) -0.0114(17) 0.001(2) -0.0069(16)
    C6 0.076(2) 0.0459(18) 0.0706(18) 0.0028(15) -0.0011(15) 0.0033(14)
    C7 0.0631(17) 0.0461(17) 0.0515(16) 0.0017(13) 0.0104(12) 0.0003(12)
    C8 0.0728(19) 0.0537(18) 0.0629(18) -0.0116(14) 0.0046(14) -0.0043(14)
    C9 0.085(4) 0.100(5) 0.064(3) -0.027(3) -0.013(3) -0.001(3)
    C10 0.081(3) 0.122(6) 0.098(4) -0.030(4) 0.016(3) -0.010(4)
    C11 0.135(5) 0.051(3) 0.111(5) -0.012(3) -0.004(4) -0.017(3)
    C9A 0.095(11) 0.080(9) 0.101(10) -0.016(8) 0.024(8) 0.008(8)
    C10A 0.085(10) 0.085(11) 0.073(8) -0.005(8) 0.006(7) -0.008(8)
    C11A 0.076(9) 0.085(9) 0.083(10) -0.004(7) 0.000(7) -0.011(8)
    C9B 0.084(13) 0.082(15) 0.092(13) -0.006(9) 0.018(9) 0.011(9)
    C11B 0.11(2) 0.12(2) 0.11(2) -0.002(10) 0.008(10) -0.005(10)
    C10B 0.103(13) 0.092(14) 0.092(14) -0.008(9) 0.020(9) -0.013(10)
    C12 0.082(2) 0.061(2) 0.082(2) 0.0128(16) 0.0142(17) 0.0059(16)
    C13 0.065(2) 0.110(3) 0.081(2) -0.001(2) 0.0016(16) 0.006(2)
_geom_special_details
;
All e.s.d.'s (except the e.s.d. in the dihedral angle between two l.s. planes)
are estimated using the full covariance matrix. The cell e.s.d.'s are taken
into account individually in the estimation of e.s.d.'s in distances, angles
and torsion angles; correlations between e.s.d.'s in cell parameters are only
used when they are defined by crystal symmetry. An approximate (isotropic)
treatment of cell e.s.d.'s is used for estimating e.s.d.'s involving l.s.
planes.
;
loop_
    _geom_bond_atom_site_label_1
    _geom_bond_atom_site_label_2
    _geom_bond_site_symmetry_2
    _geom_bond_distance
    _geom_bond_publ_flag
    O1 C7 . 1.229(3) ?
    N1 C7 . 1.350(3) ?
    N1 C1 . 1.440(3) ?
    N1 H1N . 0.94 ?
    C1 C6 . 1.378(4) ?
    C1 C2 . 1.401(3) ?
    C2 C3 . 1.405(4) ?
    C2 C12 . 1.505(4) ?
    C3 C4 . 1.374(4) ?
    C3 C13 . 1.505(4) ?
    C4 C5 . 1.378(4) ?
    C4 H4 . 0.93 ?
    C5 C6 . 1.386(4) ?
    C5 H5 . 0.93 ?
    C6 H6 . 0.93 ?
    C7 C8 . 1.539(4) ?
    C8 C9 . 1.522(4) ?
    C8 C10 . 1.525(5) ?
    C8 C9A . 1.529(8) ?
    C8 C10A . 1.530(8) ?
    C8 C9B . 1.533(8) ?
    C8 C11B . 1.534(8) ?
    C8 C10B . 1.539(8) ?
    C8 C11 . 1.547(5) ?
    C8 C11A . 1.547(8) ?
    C9 H9A . 0.96 ?
    C9 H9B . 0.96 ?
    C9 H9C . 0.96 ?
    C10 H10A . 0.96 ?
    C10 H10B . 0.96 ?
    C10 H10C . 0.96 ?
    C11 H11A . 0.96 ?
    C11 H11B . 0.96 ?
    C11 H11C . 0.96 ?
    C9A H9D . 0.96 ?
    C9A H9E . 0.96 ?
    C9A H9F . 0.96 ?
    C10A H10D . 0.96 ?
    C10A H10E . 0.96 ?
    C10A H10F . 0.96 ?
    C11A H11D . 0.96 ?
    C11A H11E . 0.96 ?
    C11A H11F . 0.96 ?
    C9B H9G . 0.96 ?
    C9B H9H . 0.96 ?
    C9B H9I . 0.96 ?
    C11B H11G . 0.96 ?
    C11B H11H . 0.96 ?
    C11B H11I . 0.96 ?
    C10B H10G . 0.96 ?
    C10B H10H . 0.96 ?
    C10B H10I . 0.96 ?
    C12 H12A . 0.96 ?
    C12 H12B . 0.96 ?
    C12 H12C . 0.96 ?
    C13 H13A . 0.96 ?
    C13 H13B . 0.96 ?
    C13 H13C . 0.96 ?
loop_
    _geom_angle_atom_site_label_1
    _geom_angle_atom_site_label_2
    _geom_angle_atom_site_label_3
    _geom_angle_site_symmetry_1
    _geom_angle_site_symmetry_3
    _geom_angle
    _geom_angle_publ_flag
    C7 N1 C1 . . 121.8(2) ?
    C7 N1 H1N . . 126.2 ?
    C1 N1 H1N . . 111.0 ?
    C6 C1 C2 . . 121.4(2) ?
    C6 C1 N1 . . 117.5(2) ?
    C2 C1 N1 . . 121.1(2) ?
    C1 C2 C3 . . 118.4(2) ?
    C1 C2 C12 . . 120.9(2) ?
    C3 C2 C12 . . 120.6(3) ?
    C4 C3 C2 . . 119.1(3) ?
    C4 C3 C13 . . 119.8(3) ?
    C2 C3 C13 . . 121.1(3) ?
    C3 C4 C5 . . 122.1(3) ?
    C3 C4 H4 . . 119.0 ?
    C5 C4 H4 . . 119.0 ?
    C4 C5 C6 . . 119.4(3) ?
    C4 C5 H5 . . 120.3 ?
    C6 C5 H5 . . 120.3 ?
    C1 C6 C5 . . 119.5(3) ?
    C1 C6 H6 . . 120.2 ?
    C5 C6 H6 . . 120.2 ?
    O1 C7 N1 . . 122.6(2) ?
    O1 C7 C8 . . 119.9(2) ?
    N1 C7 C8 . . 117.5(2) ?
    C9 C8 C10 . . 109.7(3) ?
    C9A C8 C10A . . 112.2(7) ?
    C9B C8 C11B . . 110(3) ?
    C9B C8 C10B . . 117(3) ?
    C11B C8 C10B . . 110(3) ?
    C9 C8 C7 . . 115.7(3) ?
    C10 C8 C7 . . 108.6(3) ?
    C9A C8 C7 . . 108.8(10) ?
    C10A C8 C7 . . 112.1(9) ?
    C9B C8 C7 . . 109(2) ?
    C11B C8 C7 . . 107(2) ?
    C10B C8 C7 . . 103.6(16) ?
    C9 C8 C11 . . 108.5(3) ?
    C10 C8 C11 . . 108.8(3) ?
    C7 C8 C11 . . 105.3(3) ?
    C9A C8 C11A . . 111.3(7) ?
    C10A C8 C11A . . 110.6(7) ?
    C8 C9 H9A . . 109.5 ?
    C8 C9 H9B . . 109.5 ?
    H9A C9 H9B . . 109.5 ?
    C8 C9 H9C . . 109.5 ?
    H9A C9 H9C . . 109.5 ?
    H9B C9 H9C . . 109.5 ?
    C8 C10 H10A . . 109.5 ?
    C8 C10 H10B . . 109.5 ?
    H10A C10 H10B . . 109.5 ?
    C8 C10 H10C . . 109.5 ?
    H10A C10 H10C . . 109.5 ?
    H10B C10 H10C . . 109.5 ?
    C8 C11 H11A . . 109.5 ?
    C8 C11 H11B . . 109.5 ?
    H11A C11 H11B . . 109.5 ?
    C8 C11 H11C . . 109.5 ?
    H11A C11 H11C . . 109.5 ?
    H11B C11 H11C . . 109.5 ?
    C8 C9A H9D . . 109.5 ?
    C8 C9A H9E . . 109.5 ?
    H9D C9A H9E . . 109.5 ?
    C8 C9A H9F . . 109.5 ?
    H9D C9A H9F . . 109.5 ?
    H9E C9A H9F . . 109.5 ?
    C8 C10A H10D . . 109.5 ?
    C8 C10A H10E . . 109.5 ?
    H10D C10A H10E . . 109.5 ?
    C8 C10A H10F . . 109.5 ?
    H10D C10A H10F . . 109.5 ?
    H10E C10A H10F . . 109.5 ?
    C8 C11A H11D . . 109.5 ?
    C8 C11A H11E . . 109.5 ?
    H11D C11A H11E . . 109.5 ?
    C8 C11A H11F . . 109.5 ?
    H11D C11A H11F . . 109.5 ?
    H11E C11A H11F . . 109.5 ?
    C8 C9B H9G . . 109.5 ?
    C8 C9B H9H . . 109.5 ?
    H9G C9B H9H . . 109.5 ?
    C8 C9B H9I . . 109.5 ?
    H9G C9B H9I . . 109.5 ?
    H9H C9B H9I . . 109.5 ?
    C8 C11B H11G . . 109.5 ?
    C8 C11B H11H . . 109.5 ?
    H11G C11B H11H . . 109.5 ?
    C8 C11B H11I . . 109.5 ?
    H11G C11B H11I . . 109.5 ?
    H11H C11B H11I . . 109.5 ?
    C8 C10B H10G . . 109.5 ?
    C8 C10B H10H . . 109.5 ?
    H10G C10B H10H . . 109.5 ?
    C8 C10B H10I . . 109.5 ?
    H10G C10B H10I . . 109.5 ?
    H10H C10B H10I . . 109.5 ?
    C2 C12 H12A . . 109.5 ?
    C2 C12 H12B . . 109.5 ?
    H12A C12 H12B . . 109.5 ?
    C2 C12 H12C . . 109.5 ?
    H12A C12 H12C . . 109.5 ?
    H12B C12 H12C . . 109.5 ?
    C3 C13 H13A . . 109.5 ?
    C3 C13 H13B . . 109.5 ?
    H13A C13 H13B . . 109.5 ?
    C3 C13 H13C . . 109.5 ?
    H13A C13 H13C . . 109.5 ?
    H13B C13 H13C . . 109.5 ?
loop_
    _geom_torsion_atom_site_label_1
    _geom_torsion_atom_site_label_2
    _geom_torsion_atom_site_label_3
    _geom_torsion_atom_site_label_4
    _geom_torsion_site_symmetry_1
    _geom_torsion_site_symmetry_2
    _geom_torsion_site_symmetry_3
    _geom_torsion_site_symmetry_4
    _geom_torsion
    _geom_torsion_publ_flag
    C7 N1 C1 C6 . . . . -116.5(3) ?
    C7 N1 C1 C2 . . . . 64.6(3) ?
    C6 C1 C2 C3 . . . . 2.9(4) ?
    N1 C1 C2 C3 . . . . -178.2(2) ?
    C6 C1 C2 C12 . . . . -175.1(2) ?
    N1 C1 C2 C12 . . . . 3.8(4) ?
    C1 C2 C3 C4 . . . . -2.1(4) ?
    C12 C2 C3 C4 . . . . 176.0(3) ?
    C1 C2 C3 C13 . . . . 178.7(2) ?
    C12 C2 C3 C13 . . . . -3.3(4) ?
    C2 C3 C4 C5 . . . . -0.4(5) ?
    C13 C3 C4 C5 . . . . 178.9(3) ?
    C3 C4 C5 C6 . . . . 2.1(5) ?
    C2 C1 C6 C5 . . . . -1.2(4) ?
    N1 C1 C6 C5 . . . . 179.8(3) ?
    C4 C5 C6 C1 . . . . -1.3(5) ?
    C1 N1 C7 O1 . . . . -2.5(4) ?
    C1 N1 C7 C8 . . . . -180.0(2) ?
    O1 C7 C8 C9 . . . . 166.5(5) ?
    N1 C7 C8 C9 . . . . -16.0(5) ?
    O1 C7 C8 C10 . . . . 42.6(5) ?
    N1 C7 C8 C10 . . . . -139.9(5) ?
    O1 C7 C8 C9A . . . . -24.7(11) ?
    N1 C7 C8 C9A . . . . 152.8(11) ?
    O1 C7 C8 C10A . . . . -149.4(11) ?
    N1 C7 C8 C10A . . . . 28.1(11) ?
    O1 C7 C8 C9B . . . . 16(2) ?
    N1 C7 C8 C9B . . . . -166(2) ?
    O1 C7 C8 C11B . . . . 135(3) ?
    N1 C7 C8 C11B . . . . -48(3) ?
    O1 C7 C8 C10B . . . . -109(3) ?
    N1 C7 C8 C10B . . . . 69(3) ?
    O1 C7 C8 C11 . . . . -73.8(5) ?
    N1 C7 C8 C11 . . . . 103.7(5) ?
    O1 C7 C8 C11A . . . . 92.6(11) ?
    N1 C7 C8 C11A . . . . -89.9(11) ?
loop_
    _geom_hbond_atom_site_label_D
    _geom_hbond_atom_site_label_H
    _geom_hbond_atom_site_label_A
    _geom_hbond_site_symmetry_A
    _geom_hbond_distance_DH
    _geom_hbond_distance_HA
    _geom_hbond_distance_DA
    _geom_hbond_angle_DHA
    N1 H1N O1 4_565 0.94 2.11 2.966(3) 151
data_global
_journal_date_recd_electronic     2009-05-16
_journal_date_accepted     2009-06-04
_journal_name_full     'Acta Crystallographica, Section E'
_journal_year     2009
_journal_volume     65
_journal_issue      7
_journal_page_first     o1529
_journal_page_last     o1529
_journal_paper_category     QO
_journal_coeditor_code     CI2806
_publ_contact_author_name     'Prof. B. Thimme Gowda'
_publ_contact_author_address
;
  Department of Chemistry
  Mangalore University
  Mangalagangotri-574 199
  Mangalore, INDIA
;
_publ_contact_author_email     gowdabt@yahoo.com
_publ_contact_author_fax     '91 824 2287367'
_publ_contact_author_phone     '91 824 2287262'
_publ_section_title
;
<i>N</i>-(2,3-Dimethylphenyl)-2,2,2-trimethylacetamide
;
loop_
    _publ_author_name
    _publ_author_address
    'B. Thimme Gowda'
; Department of Chemistry
  Mangalore University
  Mangalagangotri 574 199
  Mangalore, India
;
    'Sabine Foro'
; Institute of Materials Science
  Darmstadt University of Technology
  Petersenstrasse 23
  D-64287 Darmstadt, Germany
;
    'Hiromitsu Terao'
; Faculty of Integrated Arts and Sciences
  Tokushima University
  Minamijosanjima-cho
  Tokushima 770-8502, Japan
;
    'Hartmut Fuess'
; Institute of Materials Science
  Darmstadt University of Technology
  Petersenstrasse 23
  D-64287 Darmstadt, Germany
;
