# Supplementary material for: N-(2,3-Dimethyl­phen­yl)-2,2,2-trimethyl­acetamide
Source: Acta Crystallogr Sect E Struct Rep Online. 2009 Jun 10;65(Pt 7):o1529. doi: 10.1107/S1600536809021229 (PMC2969287; doi:10.1107/S1600536809021229)
Supplement: Supplementary file 2 [file e-65-o1529-Isup2.hkl]

# 
# h,k,l, Fc-squared, Fo-squared, sigma(Fo-squared) and status flag 
# 
data_I
_shelx_title ' I         P 21/c       R = 0.09' 
_shelx_refln_list_code          4 
_shelx_F_calc_maximum      130.75 
_exptl_crystal_F_000       448.00 
_reflns_d_resolution_high  0.8300 
 
loop_ 
 _symmetry_equiv_pos_as_xyz 
 'x, y, z' 
 '-x, y+1/2, -z+1/2' 
 '-x, -y, -z' 
 'x, -y-1/2, z-1/2' 
 
_cell_length_a    18.2760 
_cell_length_b     8.2270 
_cell_length_c     8.6330 
_cell_angle_alpha  90.000 
_cell_angle_beta   97.940 
_cell_angle_gamma  90.000 
 
_shelx_F_squared_multiplier     1.000 
 
loop_ 
 _refln_index_h 
 _refln_index_k 
 _refln_index_l 
 _refln_F_squared_calc 
 _refln_F_squared_meas 
 _refln_F_squared_sigma 
 _refln_observed_status 
   3   0   0      137.46      137.47      2.13 o 
   4   0   0     3277.62     3293.65      9.48 o 
   5   0   0      156.89      154.77      3.16 o 
   6   0   0      275.21      324.18      4.45 o 
   7   0   0      692.45      716.87      6.41 o 
   8   0   0       21.57       20.60      2.41 o 
   9   0   0       29.25       46.52      7.11 o 
  10   0   0       33.11       39.16      4.89 o 
  11   0   0       21.82       23.97      1.67 o 
  12   0   0      132.65      163.66      5.41 o 
  13   0   0      100.44      106.24      5.20 o 
  14   0   0        1.17        4.65      4.31 o 
  15   0   0      125.85      137.95      6.14 o 
  16   0   0       46.99       60.74      5.32 o 
  17   0   0      180.85      229.03      8.00 o 
  18   0   0        3.73        5.62      5.63 o 
  19   0   0       73.74      106.10      7.05 o 
  20   0   0        5.51       17.94      5.93 o 
  21   0   0        3.76        1.56      6.11 o 
   1   1   0     9071.66    11804.27     45.00 o 
   2   1   0     1359.42     1435.15     20.07 o 
   3   1   0       45.69       41.78      2.96 o 
   4   1   0      439.83      415.80     20.65 o 
   5   1   0     1188.59     1053.51     56.18 o 
   6   1   0      281.32      283.33     13.67 o 
   7   1   0        0.65        1.80      0.89 o 
   8   1   0      347.68      319.38     15.84 o 
   9   1   0        1.97        0.15      0.95 o 
  10   1   0       83.58       83.70      4.84 o 
  11   1   0      233.60      231.29      5.55 o 
  12   1   0        6.76        8.93      1.49 o 
  13   1   0        3.45        4.10      2.74 o 
  14   1   0       28.73       27.57      3.00 o 
  15   1   0       14.88       11.96      2.94 o 
  16   1   0       21.61       25.13      3.63 o 
  17   1   0       13.84       18.96      4.43 o 
  18   1   0       98.07      146.61      7.28 o 
  19   1   0       13.85       20.85      4.06 o 
  20   1   0        4.02        5.74      4.09 o 
  21   1   0        0.00       -0.49      4.06 o 
   0   2   0     1404.69     1384.55      7.35 o 
   1   2   0     1326.25     1420.61     19.43 o 
   2   2   0        0.03        0.03      1.36 o 
   3   2   0      537.88      632.45     22.42 o 
   4   2   0     2495.49     2501.27     72.04 o 
   5   2   0        1.03        1.09      0.99 o 
   6   2   0        3.11        5.83      0.93 o 
   7   2   0       22.24       29.90      1.48 o 
   8   2   0        0.07        2.66      1.07 o 
   9   2   0      124.45      121.37      8.58 o 
  10   2   0       42.00       41.40      3.97 o 
  11   2   0        0.17        2.18      1.56 o 
  12   2   0       32.52       30.84      2.98 o 
  13   2   0      139.68      121.97      4.62 o 
  14   2   0        0.00        0.55      3.18 o 
  15   2   0       39.48       46.55      4.19 o 
  16   2   0       94.19      115.19      5.94 o 
  17   2   0       19.17       22.94      4.73 o 
  18   2   0        3.37        1.25      4.12 o 
  19   2   0        0.22       -1.09      4.56 o 
  20   2   0        0.74       -2.95      5.56 o 
  21   2   0        0.00        1.23      6.16 o 
   1   3   0       45.00       47.57      2.53 o 
   2   3   0     2059.78     2539.92     39.13 o 
   3   3   0        2.93        1.71      1.47 o 
   4   3   0      441.71      573.21     25.79 o 
   5   3   0      186.90      202.38      9.24 o 
   6   3   0      213.53      222.04      7.95 o 
   7   3   0        1.69        0.96      1.53 o 
   8   3   0      262.85      275.85     15.78 o 
   9   3   0      354.05      293.39      4.47 o 
  10   3   0      109.17       96.89      4.01 o 
  11   3   0      162.79      124.46      4.20 o 
  12   3   0      212.67      179.85      4.98 o 
  13   3   0        4.42        2.66      2.92 o 
  14   3   0       38.80       38.93      3.97 o 
  15   3   0       68.28       60.05      4.27 o 
  16   3   0        0.08        0.98      3.74 o 
  17   3   0       33.36       38.82      4.63 o 
  18   3   0        6.34       10.63      4.25 o 
  19   3   0        0.41        3.13      4.48 o 
  20   3   0        0.00       -1.22      4.59 o 
   0   4   0      903.97     1220.76      9.96 o 
   1   4   0      362.45      464.16     16.46 o 
   2   4   0       12.51       10.40      2.55 o 
   3   4   0      588.47      793.41     14.20 o 
   4   4   0       16.70       24.35      2.47 o 
   5   4   0      411.77      469.08     12.82 o 
   6   4   0       90.82       87.20      3.78 o 
   7   4   0        1.89       -0.33      2.66 o 
   8   4   0      369.52      361.56      6.37 o 
   9   4   0       26.77       24.94      3.45 o 
  10   4   0      180.28      164.40      5.00 o 
  11   4   0       40.72       36.37      3.59 o 
  12   4   0       64.70       58.06      3.94 o 
  13   4   0       16.75       14.95      3.53 o 
  14   4   0       44.67       40.91      3.91 o 
  15   4   0        3.93        3.25      3.45 o 
  16   4   0       29.79       28.04      4.17 o 
  17   4   0       21.16       21.64      4.08 o 
  18   4   0        5.19        5.10      3.96 o 
  19   4   0        1.86       -0.49      4.00 o 
   1   5   0      273.26      313.84     10.22 o 
   2   5   0       10.83       11.97      2.70 o 
   3   5   0        0.74        0.41      2.48 o 
   4   5   0        0.22        1.06      2.53 o 
   5   5   0       20.22       23.14      3.41 o 
   6   5   0       30.34       22.24      2.69 o 
   7   5   0        1.65        3.58      2.50 o 
   8   5   0       46.42       47.57      3.72 o 
   9   5   0      116.17      110.40      4.83 o 
  10   5   0        3.11        4.56      3.45 o 
  11   5   0        6.96        7.85      3.71 o 
  12   5   0       35.52       34.38      3.82 o 
  13   5   0       41.69       40.14      4.13 o 
  14   5   0        1.04        1.01      3.32 o 
  15   5   0       10.50        9.88      3.56 o 
  16   5   0       19.56       21.47      3.73 o 
  17   5   0        1.23       -1.67      3.90 o 
  18   5   0        1.05        0.47      3.58 o 
   0   6   0        2.84        3.16      4.42 o 
   1   6   0        4.19        0.65      2.92 o 
   2   6   0       18.66       16.93      2.95 o 
   3   6   0        0.61        1.83      2.85 o 
   4   6   0       19.46       18.95      3.06 o 
   5   6   0        7.47        8.16      2.98 o 
   6   6   0      189.01      202.75     32.17 o 
   7   6   0      268.71      267.85     14.30 o 
   8   6   0       84.07       81.36      3.81 o 
   9   6   0      151.78      149.11      4.71 o 
  10   6   0        6.50        3.40      3.10 o 
  11   6   0       81.62       83.95      5.03 o 
  12   6   0        4.11        3.44      3.58 o 
  13   6   0       33.94       33.61      4.06 o 
  14   6   0        0.84        0.76      3.23 o 
  15   6   0        1.40        0.33      3.32 o 
  16   6   0        0.47        1.28      3.53 o 
  17   6   0        0.00        1.43      3.87 o 
   1   7   0        1.00       -0.94      3.34 o 
   2   7   0       83.14       96.94     14.78 o 
   3   7   0        0.71       -2.00      3.65 o 
   4   7   0      111.45      127.14     19.87 o 
   5   7   0       50.38       48.01      3.88 o 
   6   7   0       63.28       70.61     19.92 o 
   7   7   0      133.76      148.89     26.14 o 
   8   7   0       53.02       51.92      7.50 o 
   9   7   0        1.56        3.15      4.63 o 
  10   7   0        7.16        6.43      3.20 o 
  11   7   0       10.94        8.78      3.35 o 
  12   7   0        7.55        3.75      3.25 o 
  13   7   0        8.03        8.81      3.21 o 
  14   7   0        0.01        0.28      3.05 o 
  15   7   0        5.58        7.97      4.08 o 
   0   8   0        7.63        1.33      5.53 o 
   1   8   0        8.44        2.96      4.30 o 
   2   8   0       26.69       20.93      4.12 o 
   3   8   0       35.61       24.90      4.19 o 
   4   8   0        8.65        5.02      3.58 o 
   5   8   0        7.42        4.07      3.54 o 
   6   8   0        0.40        0.27      3.54 o 
   7   8   0        0.02        2.66      3.19 o 
   8   8   0        0.00        1.40      3.44 o 
   9   8   0        2.36        0.64      3.34 o 
  10   8   0        0.18        6.48      5.62 o 
  11   8   0        0.07       -2.21      3.42 o 
  12   8   0        1.44        3.67      3.72 o 
   1   9   0        0.03       -3.68      4.55 o 
   2   9   0       13.16       16.85      4.84 o 
   3   9   0       12.12       11.41      4.42 o 
   4   9   0       13.83       16.61      4.29 o 
   5   9   0        9.50       21.95      6.93 o 
   6   9   0        2.22        5.57      3.72 o 
   7   9   0        2.02        0.91      3.67 o 
   8   9   0        0.86        6.25      4.75 o 
   9   9   0        3.45        9.84      4.69 o 
 -21   1   1        0.04        0.38      6.00 o 
 -20   1   1        0.01       -1.88      5.86 o 
 -19   1   1        2.97        4.46      3.92 o 
 -18   1   1       88.36      119.32      5.09 o 
 -17   1   1        1.41        4.63      3.77 o 
 -16   1   1       76.33      102.14      7.81 o 
 -15   1   1       26.34       28.10      3.29 o 
 -14   1   1       87.43       92.11      7.62 o 
 -13   1   1       77.11       70.65      3.43 o 
 -12   1   1       11.84       12.56      2.33 o 
 -11   1   1      127.41      130.07      3.18 o 
 -10   1   1      243.42      245.89      3.72 o 
  -9   1   1        0.51        0.55      0.36 o 
  -8   1   1      352.89      336.16     16.92 o 
  -7   1   1     1187.16     1034.80     22.21 o 
  -6   1   1      182.30      168.21      3.00 o 
  -5   1   1     1867.23     1879.63      7.79 o 
  -4   1   1     1231.37     1142.66      5.42 o 
  -3   1   1     6992.98     7551.20     55.41 o 
  -2   1   1     5101.31     4200.18     76.54 o 
  -1   1   1      105.51      111.24      2.89 o 
   0   1   1      125.54      117.33      2.60 o 
   1   1   1     4725.78     5288.35     12.18 o 
   2   1   1     2826.04     2860.79     24.35 o 
   3   1   1      746.64      805.86      4.49 o 
   4   1   1       13.59       11.37      1.08 o 
   5   1   1      265.43      300.63      5.01 o 
   6   1   1     1546.27     1494.18     32.99 o 
   7   1   1     1352.89     1338.38     38.04 o 
   8   1   1      427.71      354.73     10.54 o 
   9   1   1      100.20      104.27      9.68 o 
  10   1   1        4.07        2.70      1.26 o 
  11   1   1      128.65      120.63      7.50 o 
  12   1   1       67.61       78.27      9.56 o 
  13   1   1       57.98       56.56      3.68 o 
  14   1   1        0.43       -0.19      2.60 o 
  15   1   1       76.61       87.59      3.83 o 
  16   1   1       41.43       46.96      3.74 o 
  17   1   1       19.37       26.43      3.73 o 
  18   1   1       15.47       20.12      4.01 o 
  19   1   1        2.57        5.81      3.72 o 
  20   1   1        0.85        2.62      4.14 o 
  21   1   1        0.01        2.39      3.95 o 
 -21   2   1        0.29        1.60      5.79 o 
 -20   2   1        1.71        0.41      6.18 o 
 -19   2   1        5.74        2.99      5.94 o 
 -18   2   1        2.80       -3.73      4.73 o 
 -17   2   1       72.38       84.29      5.47 o 
 -16   2   1        8.73        7.96      3.97 o 
 -15   2   1        4.76        5.51      4.33 o 
 -14   2   1      121.00      134.24      5.51 o 
 -13   2   1       12.97       17.87      3.68 o 
 -12   2   1      206.88      192.55      5.00 o 
 -11   2   1      118.88      107.05      3.79 o 
 -10   2   1        0.73       -0.12      1.52 o 
  -9   2   1       69.86       71.92      3.50 o 
  -8   2   1      459.98      423.07     16.34 o 
  -7   2   1      162.60      172.50      3.02 o 
  -6   2   1      876.90      950.17     32.68 o 
  -5   2   1      155.03      133.06     14.29 o 
  -4   2   1      377.17      442.42     20.71 o 
  -3   2   1      621.69      551.64     14.62 o 
  -2   2   1       22.76       24.51      1.84 o 
  -1   2   1      901.10      968.54     33.21 o 
   0   2   1      360.06      384.58     17.84 o 
   1   2   1      889.85     1132.79     21.87 o 
   2   2   1        1.79        2.97      1.18 o 
   3   2   1      434.11      500.98     23.51 o 
   4   2   1      347.68      454.73     18.10 o 
   5   2   1     1326.60     1434.93     33.18 o 
   6   2   1     1459.87     1663.62      9.22 o 
   7   2   1     2872.89     3169.24     50.69 o 
   8   2   1      500.46      612.22     31.31 o 
   9   2   1      113.74      103.98      8.19 o 
  10   2   1        3.61        3.63      1.50 o 
  11   2   1        3.90        3.84      1.59 o 
  12   2   1       75.72       74.43      9.15 o 
  13   2   1        0.36       -0.86      2.36 o 
  14   2   1        4.98        1.30      2.57 o 
  15   2   1       23.02       23.98      3.23 o 
  16   2   1        3.47        6.49      3.11 o 
  17   2   1       10.94       11.90      3.51 o 
  18   2   1        0.04        1.13      4.70 o 
  19   2   1        0.00       -1.37      4.29 o 
  20   2   1        3.03        5.77      4.88 o 
 -20   3   1        0.65       -1.76      5.07 o 
 -19   3   1        0.15       -2.06      4.53 o 
 -18   3   1        1.28        0.08      4.90 o 
 -17   3   1        0.24        1.11      4.34 o 
 -16   3   1       10.69       10.99      4.06 o 
 -15   3   1        5.50        6.31      3.52 o 
 -14   3   1       58.82       50.50      3.70 o 
 -13   3   1       86.87       89.91      4.35 o 
 -12   3   1        0.74        1.41      2.94 o 
 -11   3   1       55.59       58.23      3.47 o 
 -10   3   1       16.22        9.07      1.82 o 
  -9   3   1        9.04       10.03      1.62 o 
  -8   3   1       60.43       56.44      3.77 o 
  -7   3   1        5.25        6.56      1.61 o 
  -6   3   1       40.19       49.14      2.87 o 
  -5   3   1        2.24        6.21      0.90 o 
  -4   3   1      453.67      454.81     19.29 o 
  -3   3   1       77.56       70.77      2.99 o 
  -2   3   1      170.79      176.17      9.88 o 
  -1   3   1      130.16      128.02      4.80 o 
   0   3   1       20.59       17.22      1.99 o 
   1   3   1      508.97      713.18     29.47 o 
   2   3   1      132.97      153.68      8.15 o 
   3   3   1     1356.97     1660.41     42.89 o 
   4   3   1      320.84      354.40      9.36 o 
   5   3   1      175.80      226.33      5.83 o 
   6   3   1      263.29      370.46     11.82 o 
   7   3   1        0.73       -0.10      1.30 o 
   8   3   1        0.55        2.11      1.34 o 
   9   3   1        0.21       -0.02      1.63 o 
  10   3   1        5.64        8.19      2.69 o 
  11   3   1        2.23        2.44      2.85 o 
  12   3   1        0.01        1.14      2.96 o 
  13   3   1       31.51       28.08      3.47 o 
  14   3   1        3.10        6.82      3.44 o 
  15   3   1        5.15        1.23      3.33 o 
  16   3   1        0.35        0.60      3.61 o 
  17   3   1       17.54       16.63      3.92 o 
  18   3   1        1.50        0.76      3.86 o 
  19   3   1        2.99        4.88      4.58 o 
  20   3   1        1.63        3.58      5.29 o 
 -20   4   1        0.04       -0.68      5.40 o 
 -19   4   1        2.85        0.15      4.78 o 
 -18   4   1        1.53        1.87      4.25 o 
 -17   4   1        0.47       -0.30      3.37 o 
 -16   4   1        9.75        9.94      3.72 o 
 -15   4   1        0.00       -3.19      3.19 o 
 -14   4   1       13.90       16.99      3.50 o 
 -13   4   1       37.97       39.59      3.63 o 
 -12   4   1        0.50       -0.46      3.13 o 
 -11   4   1       60.20       48.91      3.54 o 
 -10   4   1        8.42        6.17      2.93 o 
  -9   4   1      110.84      101.28      4.05 o 
  -8   4   1       10.77       16.95      3.03 o 
  -7   4   1      332.83      303.13     26.11 o 
  -6   4   1      702.90      749.05      5.03 o 
  -5   4   1      344.41      347.00     13.39 o 
  -4   4   1      549.92      600.50     19.72 o 
  -3   4   1        0.00        0.30      1.27 o 
  -2   4   1      204.02      267.84     10.77 o 
  -1   4   1     1043.36     1277.15     21.89 o 
   0   4   1       19.50       17.22      3.14 o 
   1   4   1      257.09      268.91     14.20 o 
   2   4   1      288.75      326.97     21.53 o 
   3   4   1       20.62       36.57      4.32 o 
   4   4   1       68.65       67.20      2.76 o 
   5   4   1        3.50        4.68      2.75 o 
   6   4   1        0.37        0.13      2.90 o 
   7   4   1        6.34        3.57      2.78 o 
   8   4   1       31.84       33.13      3.45 o 
   9   4   1        7.23        6.86      3.13 o 
  10   4   1       38.51       35.80      3.81 o 
  11   4   1        0.57        0.56      2.98 o 
  12   4   1       12.50       13.19      3.49 o 
  13   4   1       24.57       19.15      3.52 o 
  14   4   1        5.74        5.63      3.54 o 
  15   4   1        0.22       -1.81      3.36 o 
  16   4   1        0.03        0.20      3.49 o 
  17   4   1        0.18        2.34      3.94 o 
  18   4   1        0.69        1.87      3.80 o 
  19   4   1        5.41        8.23      4.13 o 
 -19   5   1        3.00        2.10      4.30 o 
 -18   5   1        0.02       -3.69      3.69 o 
 -17   5   1        0.06        2.85      3.53 o 
 -16   5   1        2.29        1.32      3.64 o 
 -15   5   1        3.12        5.19      3.45 o 
 -14   5   1        4.38        6.55      3.00 o 
 -13   5   1        0.02        0.71      3.19 o 
 -12   5   1      277.67      248.76      6.17 o 
 -11   5   1        2.01        5.06      3.50 o 
 -10   5   1      679.71      599.30      8.42 o 
  -9   5   1       12.94       17.14      3.38 o 
  -8   5   1      174.21      154.14      6.04 o 
  -7   5   1        0.09       -0.04      2.18 o 
  -6   5   1        1.35        1.47      1.16 o 
  -5   5   1      149.56      146.07      3.18 o 
  -4   5   1        6.77        6.14      1.39 o 
  -3   5   1        4.79        4.25      1.38 o 
  -2   5   1       15.37       13.17      1.65 o 
  -1   5   1       15.94       14.77      1.88 o 
   0   5   1      259.66      332.96     30.72 o 
   1   5   1       65.10       60.48      8.64 o 
   2   5   1      235.46      290.10     40.16 o 
   3   5   1      290.38      370.48     24.26 o 
   4   5   1       83.75      101.27      3.81 o 
   5   5   1      213.38      220.13      7.57 o 
   6   5   1       61.61       64.42      3.64 o 
   7   5   1      182.04      172.66      5.48 o 
   8   5   1        1.71        3.33      3.34 o 
   9   5   1      583.77      517.39      8.36 o 
  10   5   1       17.46       22.34      3.98 o 
  11   5   1       83.45       82.43      4.60 o 
  12   5   1        7.57       11.12      3.68 o 
  13   5   1        0.45        0.66      3.52 o 
  14   5   1        3.73        3.42      3.43 o 
  15   5   1       15.11       14.32      3.67 o 
  16   5   1        0.02        5.85      3.59 o 
  17   5   1        0.00        5.02      3.67 o 
  18   5   1        3.01        7.21      4.12 o 
 -17   6   1        0.36        1.19      3.44 o 
 -16   6   1        0.43        3.21      3.54 o 
 -15   6   1        0.61        3.15      3.50 o 
 -14   6   1        1.61        1.35      3.28 o 
 -13   6   1        5.13        4.31      3.45 o 
 -12   6   1        0.85        3.72      3.53 o 
 -11   6   1      212.13      198.92      5.51 o 
 -10   6   1        0.12        2.39      3.14 o 
  -9   6   1      413.13      391.20      8.36 o 
  -8   6   1       14.37        9.86      3.04 o 
  -7   6   1       74.91       85.99      9.20 o 
  -6   6   1       37.49       29.99      4.23 o 
  -5   6   1       20.29       20.58      5.34 o 
  -4   6   1       12.55       13.08      2.72 o 
  -3   6   1       13.80       13.87      3.51 o 
  -2   6   1       70.75       79.04      7.18 o 
  -1   6   1        0.84       -0.17      2.82 o 
   0   6   1        2.14        3.25      3.14 o 
   1   6   1        4.59        3.78      2.93 o 
   2   6   1      148.52      206.77     30.33 o 
   3   6   1      104.99      121.88     16.67 o 
   4   6   1       59.65       63.26      8.92 o 
   5   6   1      139.84      149.73     17.86 o 
   6   6   1      134.56      164.89     11.07 o 
   7   6   1       33.18       35.40      3.79 o 
   8   6   1      330.09      351.58      6.03 o 
   9   6   1        0.90        2.59      3.24 o 
  10   6   1      106.86       94.02      5.24 o 
  11   6   1        0.38       -1.04      3.80 o 
  12   6   1        3.10        4.26      4.12 o 
  13   6   1        3.19        6.04      3.72 o 
  14   6   1        8.97       10.29      4.05 o 
  15   6   1        6.08        6.32      3.79 o 
  16   6   1        0.16       -2.79      3.71 o 
 -15   7   1        0.00        0.07      2.99 o 
 -14   7   1        5.08        5.76      2.87 o 
 -13   7   1        1.45        0.83      2.81 o 
 -12   7   1        0.73        5.65      3.13 o 
 -11   7   1        3.64        3.03      3.17 o 
 -10   7   1        0.02       -1.50      2.86 o 
  -9   7   1       12.50        9.79      3.18 o 
  -8   7   1       83.22       80.61      6.49 o 
  -7   7   1       10.63        6.90      3.06 o 
  -6   7   1       40.36       34.82      5.26 o 
  -5   7   1       14.00        9.04      3.15 o 
  -4   7   1        0.01        0.01      2.92 o 
  -3   7   1       26.06       16.05      3.25 o 
  -2   7   1        1.59       -0.23      3.26 o 
  -1   7   1        1.37       -0.43      3.50 o 
   0   7   1       14.40       12.88      3.61 o 
   1   7   1       27.80       24.00      6.91 o 
   2   7   1        5.61        5.42      3.49 o 
   3   7   1       39.75       53.90     10.47 o 
   4   7   1       32.61       29.25      7.19 o 
   5   7   1      253.29      330.90     36.85 o 
   6   7   1        5.41        3.97      3.62 o 
   7   7   1       34.05       41.00      3.96 o 
   8   7   1        4.16        5.30      3.32 o 
   9   7   1        3.59        1.00      3.41 o 
  10   7   1        2.26        4.10      3.40 o 
  11   7   1        0.06        2.39      3.51 o 
  12   7   1        0.10       -2.15      3.66 o 
  13   7   1        4.55        5.18      3.77 o 
  14   7   1        8.47       13.90      4.70 o 
  15   7   1        1.35        4.98      4.48 o 
 -12   8   1        4.70        2.20      5.75 o 
 -11   8   1        3.11        2.75      5.02 o 
 -10   8   1        1.22        7.21      4.97 o 
  -9   8   1        9.65       10.11      4.94 o 
  -8   8   1        0.67       -1.23      2.90 o 
  -7   8   1        0.16        1.42      3.20 o 
  -6   8   1       16.58        8.47      3.19 o 
  -5   8   1        0.11        1.30      3.23 o 
  -4   8   1        0.01        0.93      3.33 o 
  -3   8   1       19.64       24.28      5.25 o 
  -2   8   1       35.11       24.28      6.47 o 
  -1   8   1       61.44       67.91      4.92 o 
   0   8   1       35.46       40.36      4.46 o 
   1   8   1       41.75       42.91      5.02 o 
   2   8   1       24.35       53.67     14.69 o 
   3   8   1        1.03       -1.88      3.81 o 
   4   8   1       32.39       47.20      8.15 o 
   5   8   1        7.58        3.85      3.91 o 
   6   8   1        2.27        1.59      3.47 o 
   7   8   1        4.90        6.45      3.77 o 
   8   8   1        1.75        3.56      3.63 o 
   9   8   1        7.00        6.43      3.33 o 
  10   8   1        1.13        3.14      3.59 o 
  11   8   1        0.80        2.37      3.77 o 
  12   8   1        0.03       -0.17      3.77 o 
  -9   9   1        1.95       -4.99      4.99 o 
  -8   9   1        0.01       -0.45      4.84 o 
  -7   9   1        3.50        1.20      5.34 o 
  -6   9   1        2.38        6.46      5.03 o 
  -5   9   1        0.32        0.65      4.89 o 
  -4   9   1        0.02       -3.26      4.98 o 
  -3   9   1        0.69       -2.60      5.94 o 
  -2   9   1       14.77       18.19      6.95 o 
  -1   9   1        9.30        9.03      6.78 o 
   0   9   1       22.27       19.51      7.18 o 
   1   9   1       12.19       19.62      7.05 o 
   2   9   1        2.75        7.56      6.21 o 
   3   9   1        1.28        7.18      5.82 o 
   4   9   1        3.46        4.13      5.98 o 
   5   9   1        1.00        3.35      4.06 o 
   6   9   1       13.43       14.46      4.17 o 
   7   9   1        2.10        6.72      4.80 o 
   8   9   1       16.84       33.51      4.28 o 
 -21   0   2        1.87        8.28      6.60 o 
 -20   0   2      128.62      222.25      9.62 o 
 -19   0   2       26.72       44.11      6.47 o 
 -18   0   2       30.64       47.77      5.98 o 
 -17   0   2        7.45        7.99      5.23 o 
 -16   0   2        2.11        5.44      4.25 o 
 -15   0   2        6.72        3.68      4.14 o 
 -14   0   2        1.88        2.91      3.88 o 
 -13   0   2        5.04        9.81      3.80 o 
 -12   0   2       27.37       22.99      3.49 o 
 -11   0   2      608.82      592.16      7.75 o 
 -10   0   2      505.28      503.85      6.76 o 
  -9   0   2        2.15        1.29      0.66 o 
  -8   0   2      362.38      338.81     16.36 o 
  -7   0   2     2737.06     2689.16     36.64 o 
  -6   0   2      193.27      160.06      9.87 o 
  -5   0   2     1332.80     1072.08     38.79 o 
  -4   0   2    13660.14    11168.98     60.54 o 
  -3   0   2    17095.56    16122.86     74.29 o 
  -2   0   2      170.94      181.38      7.68 o 
  -1   0   2    15470.21    14153.94    294.82 o 
   0   0   2     1198.88     1134.31      7.54 o 
   1   0   2        5.41        6.69      1.28 o 
   2   0   2      137.81      165.72      9.86 o 
   3   0   2        2.37        0.71      1.01 o 
   4   0   2       91.81       79.67      4.55 o 
   5   0   2      906.12      731.50     35.78 o 
   6   0   2      738.86      571.80     12.68 o 
   7   0   2       13.56       10.49      1.29 o 
   8   0   2        2.80        3.12      1.30 o 
   9   0   2       89.53       82.24      3.29 o 
  10   0   2       87.75       87.95      3.71 o 
  11   0   2       14.62       13.31      2.85 o 
  12   0   2      262.25      211.10     40.07 o 
  13   0   2      628.19      587.64      8.73 o 
  14   0   2       16.07       23.64      4.28 o 
  15   0   2      105.57      124.91      6.06 o 
  16   0   2       78.12      101.49      6.28 o 
  17   0   2        0.10       -0.54      4.90 o 
  18   0   2        4.84        5.79      5.39 o 
  19   0   2        0.31        0.50      4.72 o 
  20   0   2        0.86        1.16      5.51 o 
 -21   1   2       30.64       50.27      7.03 o 
 -20   1   2        0.00        0.24      6.27 o 
 -19   1   2       57.71       87.49      7.39 o 
 -18   1   2        6.12        7.52      5.27 o 
 -17   1   2        3.97        4.11      4.25 o 
 -16   1   2        9.14        6.12      3.81 o 
 -15   1   2       12.56       14.53      4.00 o 
 -14   1   2        1.34        1.21      3.85 o 
 -13   1   2       22.12       27.67      4.09 o 
 -12   1   2       62.51       65.57      4.22 o 
 -11   1   2       22.73       22.56      3.27 o 
 -10   1   2       67.44       69.13      3.98 o 
  -9   1   2      193.41      175.60      5.10 o 
  -8   1   2       42.11       39.95      1.47 o 
  -7   1   2       60.96       52.62      4.11 o 
  -6   1   2      253.89      218.56      5.30 o 
  -5   1   2     1339.39     1105.16     17.32 o 
  -4   1   2      108.15       92.72      6.11 o 
  -3   1   2     1611.22     1643.41     77.89 o 
  -2   1   2     3066.28     2930.51     13.24 o 
  -1   1   2     1303.81     1087.91     25.28 o 
   0   1   2        2.25        3.89      1.77 o 
   1   1   2       13.84       21.30      1.97 o 
   2   1   2     1966.45     2051.42     23.77 o 
   3   1   2       19.08       20.88      1.55 o 
   4   1   2      445.54      492.17      3.37 o 
   5   1   2     1805.17     1977.97     28.56 o 
   6   1   2       89.04       93.94      7.21 o 
   7   1   2        0.14        0.64      1.02 o 
   8   1   2      254.80      240.63     13.40 o 
   9   1   2        1.73        1.00      0.99 o 
  10   1   2       62.71       49.91      3.35 o 
  11   1   2       12.93        9.90      1.73 o 
  12   1   2      158.34      156.84     19.85 o 
  13   1   2       29.94       29.34      2.79 o 
  14   1   2      201.87      213.17      6.05 o 
  15   1   2       70.37       81.65      3.79 o 
  16   1   2        0.59        0.73      3.04 o 
  17   1   2        3.30        6.04      3.01 o 
  18   1   2        0.06        1.55      3.33 o 
  19   1   2        0.09       -1.29      3.60 o 
  20   1   2        0.38        2.27      4.10 o 
 -21   2   2        9.36        6.14      5.48 o 
 -20   2   2        8.20       12.96      5.69 o 
 -19   2   2        4.55        5.91      5.28 o 
 -18   2   2        0.19       -2.98      5.38 o 
 -17   2   2        4.39        3.35      4.18 o 
 -16   2   2       16.54       23.00      4.71 o 
 -15   2   2        3.66       -1.42      3.59 o 
 -14   2   2        3.78        3.95      3.40 o 
 -13   2   2       65.52       67.18      4.25 o 
 -12   2   2        1.60        1.28      3.24 o 
 -11   2   2       17.14       21.70      1.66 o 
 -10   2   2      187.47      172.14      3.65 o 
  -9   2   2        0.00        0.60      1.19 o 
  -8   2   2        1.07        1.32      1.53 o 
  -7   2   2     1012.22     1010.54     15.43 o 
  -6   2   2        0.25        0.81      1.23 o 
  -5   2   2       46.15       50.44      4.58 o 
  -4   2   2        6.48        5.99      0.74 o 
  -3   2   2      473.22      486.77     21.38 o 
  -2   2   2      104.48      106.07      5.48 o 
  -1   2   2      307.73      250.69     11.19 o 
   0   2   2     1190.26     1538.20     20.02 o 
   1   2   2      306.51      356.87     16.28 o 
   2   2   2      396.71      384.53      9.90 o 
   3   2   2        0.49        1.11      1.50 o 
   4   2   2      147.36      188.00     12.89 o 
   5   2   2     1303.73     1442.94     48.87 o 
   6   2   2       26.03       28.92      1.62 o 
   7   2   2        0.01        0.41      1.21 o 
   8   2   2       21.21       35.29      3.43 o 
   9   2   2       23.66       13.74      3.24 o 
  10   2   2       24.56       30.69      2.32 o 
  11   2   2        0.10       -0.29      2.23 o 
  12   2   2        0.13       -0.33      2.34 o 
  13   2   2       55.77       58.95      5.09 o 
  14   2   2       85.52       71.78      7.73 o 
  15   2   2        8.91        8.72      2.64 o 
  16   2   2        0.48        0.68      2.88 o 
  17   2   2        1.26        2.08      3.15 o 
  18   2   2        0.91       -0.40      3.64 o 
  19   2   2        0.12        0.93      3.70 o 
  20   2   2        1.18        6.99      4.71 o 
 -20   3   2        0.05        3.77      5.31 o 
 -19   3   2        0.01       -3.76      4.54 o 
 -18   3   2       11.72        6.89      4.64 o 
 -17   3   2        6.30        7.23      4.32 o 
 -16   3   2        2.02       -0.61      4.40 o 
 -15   3   2        0.67       -0.02      3.96 o 
 -14   3   2        0.14       -0.85      3.36 o 
 -13   3   2        3.11        5.77      2.73 o 
 -12   3   2       17.71       21.61      2.15 o 
 -11   3   2      301.88      293.06     16.70 o 
 -10   3   2       21.34       24.45      1.53 o 
  -9   3   2      241.55      229.11     20.59 o 
  -8   3   2      148.99      149.65     27.70 o 
  -7   3   2        1.58        4.09      1.46 o 
  -6   3   2      347.52      370.97     16.67 o 
  -5   3   2      629.10      669.76     32.45 o 
  -4   3   2      394.50      420.05     19.16 o 
  -3   3   2     1013.12      880.71     27.73 o 
  -2   3   2      694.70      673.96      8.75 o 
  -1   3   2       67.45       59.22      2.68 o 
   0   3   2        1.45        1.06      0.98 o 
   1   3   2      499.86      538.80     22.29 o 
   2   3   2       94.93      121.66     15.70 o 
   3   3   2       42.88       53.63      5.13 o 
   4   3   2     1580.76     1789.48     25.70 o 
   5   3   2        0.30        1.60      1.56 o 
   6   3   2       14.61       20.91      1.57 o 
   7   3   2       23.58       22.61      4.31 o 
   8   3   2        5.59       10.45      1.94 o 
   9   3   2       38.07       48.30      7.06 o 
  10   3   2        2.95        3.88      1.80 o 
  11   3   2        3.13        1.71      2.76 o 
  12   3   2        6.01        4.93      2.84 o 
  13   3   2        2.04       -0.98      2.97 o 
  14   3   2       28.57       17.21      3.41 o 
  15   3   2       17.68       15.52      3.87 o 
  16   3   2        4.01        5.34      3.33 o 
  17   3   2        3.48       -0.50      3.61 o 
  18   3   2        3.99        8.56      4.24 o 
  19   3   2        2.96        5.46      4.13 o 
 -20   4   2        4.49       11.77      4.91 o 
 -19   4   2        1.38        9.15      4.77 o 
 -18   4   2        0.08        0.95      4.61 o 
 -17   4   2        4.93        4.91      4.12 o 
 -16   4   2        1.33        1.34      3.72 o 
 -15   4   2       52.42       42.39      3.83 o 
 -14   4   2        3.11        3.29      3.15 o 
 -13   4   2       21.57       21.81      3.39 o 
 -12   4   2       41.69       38.77      3.25 o 
 -11   4   2       70.80       53.25      3.40 o 
 -10   4   2       51.71       46.26      3.08 o 
  -9   4   2       22.83       24.66      2.84 o 
  -8   4   2        3.73        1.72      2.03 o 
  -7   4   2        9.50       10.48      1.87 o 
  -6   4   2       50.93       49.60      1.66 o 
  -5   4   2       16.00       18.76      1.38 o 
  -4   4   2      934.15      900.53     16.17 o 
  -3   4   2      674.33      757.36     16.65 o 
  -2   4   2      108.40      122.26      3.85 o 
  -1   4   2      377.59      379.29     12.85 o 
   0   4   2       41.48       36.38      4.58 o 
   1   4   2       66.61       59.82      3.38 o 
   2   4   2        3.73        0.96      1.43 o 
   3   4   2      227.31      260.13     12.44 o 
   4   4   2       48.95       48.22      3.51 o 
   5   4   2       33.39       38.31      2.61 o 
   6   4   2       12.19       18.57      3.24 o 
   7   4   2      108.83      110.77     10.05 o 
   8   4   2       39.05       31.86      5.67 o 
   9   4   2       24.89       25.04      4.52 o 
  10   4   2        6.95        3.22      3.49 o 
  11   4   2        0.15        1.18      2.90 o 
  12   4   2       27.37       17.87      3.55 o 
  13   4   2       28.21       24.25      3.49 o 
  14   4   2        3.81        4.14      3.34 o 
  15   4   2        6.73        3.84      3.15 o 
  16   4   2       25.91       25.38      4.01 o 
  17   4   2        5.82        6.40      3.67 o 
  18   4   2        1.57        2.43      3.64 o 
 -17   5   2        4.55        5.67      3.58 o 
 -16   5   2       14.72        9.25      3.39 o 
 -15   5   2        1.27       -1.18      3.47 o 
 -14   5   2        6.00        8.70      3.37 o 
 -13   5   2       21.18       24.76      3.44 o 
 -12   5   2       43.27       30.85      3.34 o 
 -11   5   2        9.98       15.08      7.47 o 
 -10   5   2        2.08        4.01      2.06 o 
  -9   5   2        8.58        7.59      2.13 o 
  -8   5   2       18.88       13.64      2.12 o 
  -7   5   2       12.20        8.94      1.95 o 
  -6   5   2        7.48        4.71      1.84 o 
  -5   5   2        3.76        2.63      1.19 o 
  -4   5   2       14.47       14.10      1.43 o 
  -3   5   2       49.76       51.50      1.77 o 
  -2   5   2      101.71       92.44      6.26 o 
  -1   5   2       11.15       13.82      1.81 o 
   0   5   2        7.10        6.30      3.91 o 
   1   5   2        0.21        0.61      2.51 o 
   2   5   2        2.81        3.19      2.84 o 
   3   5   2       63.77       79.18     10.80 o 
   4   5   2       37.68       47.58      3.35 o 
   5   5   2       28.55       36.23      3.21 o 
   6   5   2      101.36      106.31      4.92 o 
   7   5   2        7.56       11.74      3.88 o 
   8   5   2       72.75       64.23      4.39 o 
   9   5   2       58.38       52.52      4.29 o 
  10   5   2        3.46        3.75      3.50 o 
  11   5   2        1.50        2.31      3.66 o 
  12   5   2       41.57       43.13      4.32 o 
  13   5   2        7.23        5.18      3.73 o 
  14   5   2       15.90       13.27      3.86 o 
  15   5   2        9.48        7.54      3.62 o 
  16   5   2        0.13        2.85      3.33 o 
  17   5   2        4.42        5.55      4.06 o 
 -17   6   2        0.30       -2.02      5.21 o 
 -16   6   2        0.05        4.06      5.40 o 
 -15   6   2        1.20        3.91      5.33 o 
 -14   6   2       23.38       30.45      5.49 o 
 -13   6   2       90.02       82.55      5.34 o 
 -12   6   2        0.11        4.98      4.50 o 
 -11   6   2       14.96       18.66      3.98 o 
 -10   6   2       59.31       52.52      3.43 o 
  -9   6   2       76.96       65.34      7.54 o 
  -8   6   2        0.40        0.60      2.44 o 
  -7   6   2       15.67       15.01      2.50 o 
  -6   6   2        2.19        2.46      2.37 o 
  -5   6   2       15.79       11.82      2.48 o 
  -4   6   2        0.63        0.38      2.35 o 
  -3   6   2       62.38       54.23      4.96 o 
  -2   6   2       13.50        8.89      2.98 o 
  -1   6   2       54.11       55.59      3.59 o 
   0   6   2      203.52      217.36     19.05 o 
   1   6   2       75.36       83.01      5.98 o 
   2   6   2      248.84      298.64     33.11 o 
   3   6   2        1.27        2.41      3.33 o 
   4   6   2       74.77       85.57     14.54 o 
   5   6   2      130.90      125.54      6.26 o 
   6   6   2      407.35      475.23      7.02 o 
   7   6   2        9.21       11.96      3.92 o 
   8   6   2        2.15        2.33      3.24 o 
   9   6   2       15.00       12.64      3.97 o 
  10   6   2       15.91       15.07      4.16 o 
  11   6   2        0.03       -0.86      3.96 o 
  12   6   2        1.49        2.76      3.91 o 
  13   6   2        1.51        3.61      3.73 o 
  14   6   2        4.07        4.66      3.84 o 
  15   6   2        1.70       -1.26      3.95 o 
  16   6   2       12.23       12.15      4.12 o 
 -15   7   2        0.40        3.28      5.72 o 
 -14   7   2       16.60       10.96      5.62 o 
 -13   7   2        7.92        8.13      5.89 o 
 -12   7   2       40.70       23.32      5.31 o 
 -11   7   2        1.46        1.38      4.83 o 
 -10   7   2        5.43        0.64      4.31 o 
  -9   7   2        5.42        0.29      4.22 o 
  -8   7   2       31.37       24.78      4.85 o 
  -7   7   2       12.56        3.13      4.34 o 
  -6   7   2       17.09       14.14      4.54 o 
  -5   7   2       79.68       66.77      5.13 o 
  -4   7   2       30.96       23.05      4.40 o 
  -3   7   2       85.55       69.22      5.07 o 
  -2   7   2       28.83       23.36      5.18 o 
  -1   7   2       20.65       26.14      5.28 o 
   0   7   2        5.04        2.31      5.19 o 
   1   7   2        0.04       -1.65      5.37 o 
   2   7   2        0.44       -2.44      3.44 o 
   3   7   2        3.30        7.18      3.49 o 
   4   7   2       70.34       80.73     10.61 o 
   5   7   2       71.18       81.23     13.19 o 
   6   7   2        4.77        6.20      3.49 o 
   7   7   2       23.33       18.80      3.79 o 
   8   7   2        4.17        4.12      3.31 o 
   9   7   2        1.45        1.44      3.60 o 
  10   7   2        0.12        2.79      3.66 o 
  11   7   2        3.48        9.57      3.72 o 
  12   7   2        1.33        2.12      3.54 o 
  13   7   2        0.01       -2.88      4.25 o 
  14   7   2        4.50        5.10      4.27 o 
 -12   8   2        0.02        0.69      5.13 o 
 -11   8   2        0.52       -2.21      4.66 o 
 -10   8   2        0.22       -4.41      4.57 o 
  -9   8   2        0.16       -2.28      4.25 o 
  -8   8   2        0.42       -1.78      4.26 o 
  -7   8   2        0.35       -2.07      4.48 o 
  -6   8   2       18.30        9.67      4.16 o 
  -5   8   2       16.97        7.97      4.41 o 
  -4   8   2       44.38       37.53      5.41 o 
  -3   8   2        8.30        2.29      5.11 o 
  -2   8   2       31.93       34.46      6.34 o 
  -1   8   2        5.26       -2.77      5.54 o 
   0   8   2        7.55        9.30      5.18 o 
   1   8   2       12.13       10.82      6.22 o 
   2   8   2       15.42       26.36      6.00 o 
   3   8   2        2.23        8.61      5.11 o 
   4   8   2        0.00       -3.06      5.40 o 
   5   8   2        4.70        4.99      4.83 o 
   6   8   2        0.00       -0.03      4.60 o 
   7   8   2        0.19        4.45      5.09 o 
   8   8   2        0.25       -0.99      4.98 o 
   9   8   2       10.92       12.52      4.70 o 
  10   8   2        1.07        1.50      4.76 o 
  11   8   2        0.16       -1.58      4.67 o 
  -8   9   2        3.84        2.31      4.51 o 
  -7   9   2        0.33       -1.25      4.44 o 
  -6   9   2        7.21        1.01      4.79 o 
  -5   9   2        1.65        2.02      4.88 o 
  -4   9   2        0.02       -0.11      5.50 o 
  -3   9   2        0.33       -3.41      5.57 o 
  -2   9   2       10.74        6.66      5.85 o 
  -1   9   2        1.76       -0.30      6.03 o 
   0   9   2        0.13       -0.47      6.51 o 
   1   9   2        2.22       -0.31      6.51 o 
   2   9   2       11.41       14.84      6.76 o 
   3   9   2        6.38        5.34      6.38 o 
   4   9   2       10.78       14.63      6.20 o 
   5   9   2        0.00       -1.09      5.46 o 
   6   9   2        0.10        0.42      5.57 o 
   7   9   2        0.49        1.15      5.46 o 
 -21   1   3        3.10        8.13      2.94 o 
 -20   1   3        1.02        2.82      2.76 o 
 -19   1   3       10.40        9.24      2.80 o 
 -18   1   3        7.06       12.53      2.60 o 
 -17   1   3        0.40       -0.37      2.40 o 
 -16   1   3        6.67        7.91      2.34 o 
 -15   1   3        0.03        3.49      2.25 o 
 -14   1   3       40.38       48.10      2.51 o 
 -13   1   3      193.00      180.29      3.21 o 
 -12   1   3       37.50       42.17      2.29 o 
 -11   1   3      148.39      138.89      2.67 o 
 -10   1   3      105.98      118.04      4.55 o 
  -9   1   3      113.25      134.60     10.65 o 
  -8   1   3        0.17        0.98      1.29 o 
  -7   1   3      177.71      155.41     10.02 o 
  -6   1   3      119.39      109.43      6.96 o 
  -5   1   3       25.13       28.14      2.36 o 
  -4   1   3      820.39      781.54     26.85 o 
  -3   1   3      938.00      880.76     30.51 o 
  -2   1   3      247.70      240.76     10.92 o 
  -1   1   3       15.91       11.90      1.26 o 
   0   1   3       14.07       13.66      1.16 o 
   1   1   3      243.45      248.25      5.68 o 
   2   1   3     1076.96     1049.24     20.39 o 
   3   1   3      477.64      476.28      9.83 o 
   4   1   3        5.34        2.93      0.94 o 
   5   1   3        7.19        8.39      1.07 o 
   6   1   3      546.49      482.41     15.41 o 
   7   1   3       75.08       65.17      2.83 o 
   8   1   3        0.06        0.92      1.15 o 
   9   1   3       22.82       23.31      1.69 o 
  10   1   3        6.60        5.48      2.51 o 
  11   1   3      250.05      217.64     25.11 o 
  12   1   3       22.49       20.47      3.99 o 
  13   1   3        0.97       -0.42      2.36 o 
  14   1   3       66.23       74.43      7.66 o 
  15   1   3       31.40       30.99      3.02 o 
  16   1   3        7.25        7.62      2.95 o 
  17   1   3        0.85        1.94      3.06 o 
  18   1   3        5.42       12.46      4.28 o 
  19   1   3        0.64        3.27      3.73 o 
 -21   2   3        0.18       -1.01      3.65 o 
 -20   2   3        5.25        5.69      3.58 o 
 -19   2   3        0.59        3.70      2.72 o 
 -18   2   3        1.85        1.66      2.53 o 
 -17   2   3        0.02        1.46      2.39 o 
 -16   2   3        0.11        1.80      2.38 o 
 -15   2   3       55.22       57.89      2.80 o 
 -14   2   3       71.95       70.60      4.20 o 
 -13   2   3       85.69       84.65      2.68 o 
 -12   2   3      205.49      201.61      8.38 o 
 -11   2   3       15.83       15.08      1.90 o 
 -10   2   3       16.27       20.03      1.45 o 
  -9   2   3        0.03        0.69      1.51 o 
  -8   2   3       93.23       89.87      7.60 o 
  -7   2   3       39.51       34.28      4.20 o 
  -6   2   3       49.31       44.34      3.37 o 
  -5   2   3        1.13        0.06      0.97 o 
  -4   2   3      303.64      294.41      6.53 o 
  -3   2   3        6.93        6.39      2.20 o 
  -2   2   3        8.70        4.70      2.08 o 
  -1   2   3      219.33      200.63      4.17 o 
   0   2   3      378.07      412.04      9.24 o 
   1   2   3      398.29      436.75     10.22 o 
   2   2   3       89.34      118.28      8.01 o 
   3   2   3        9.17       12.03      1.65 o 
   4   2   3     1299.85     1439.99     24.75 o 
   5   2   3      305.53      332.64     16.86 o 
   6   2   3      169.90      178.25      9.04 o 
   7   2   3       80.50       76.17      2.23 o 
   8   2   3       20.89       17.30      2.06 o 
   9   2   3        7.49        7.62      2.01 o 
  10   2   3       43.17       34.18      3.72 o 
  11   2   3        4.52        2.55      2.24 o 
  12   2   3        1.18        1.70      3.69 o 
  13   2   3        3.51        2.00      2.44 o 
  14   2   3       12.93       12.17      2.96 o 
  15   2   3        0.14        0.34      2.47 o 
  16   2   3        3.02        5.59      2.85 o 
  17   2   3        0.01        2.36      3.21 o 
  18   2   3        0.20        4.47      3.37 o 
  19   2   3        0.02        3.25      3.80 o 
 -20   3   3        0.05        7.19      4.79 o 
 -19   3   3        1.59        4.86      4.56 o 
 -18   3   3        0.13        1.32      3.34 o 
 -17   3   3        1.53        5.38      3.10 o 
 -16   3   3        3.91        8.39      3.07 o 
 -15   3   3       15.97       20.96      3.93 o 
 -14   3   3       56.25       48.11      3.08 o 
 -13   3   3        0.56        3.63      2.54 o 
 -12   3   3       36.34       37.15      2.20 o 
 -11   3   3        5.62        3.99      1.79 o 
 -10   3   3       14.60       14.19      1.72 o 
  -9   3   3        9.50        9.00      1.78 o 
  -8   3   3       52.77       37.73      2.10 o 
  -7   3   3        0.03       -0.04      1.21 o 
  -6   3   3       84.08       79.71      6.82 o 
  -5   3   3        2.21        0.36      0.82 o 
  -4   3   3       30.37       24.58      2.94 o 
  -3   3   3       33.65       35.59      3.91 o 
  -2   3   3      177.15      174.37      2.24 o 
  -1   3   3       90.49      102.64      2.31 o 
   0   3   3        1.84        0.93      1.01 o 
   1   3   3       29.31       33.03      2.10 o 
   2   3   3      137.93      157.29      6.70 o 
   3   3   3      212.31      247.16      7.07 o 
   4   3   3       15.76       27.99      2.10 o 
   5   3   3      107.17      141.92     14.71 o 
   6   3   3        5.93        6.96      1.81 o 
   7   3   3        7.65       11.27      2.21 o 
   8   3   3       18.08       17.70      2.28 o 
   9   3   3       21.88       18.74      3.20 o 
  10   3   3        7.96        5.35      2.83 o 
  11   3   3        2.74        4.87      2.96 o 
  12   3   3        1.05        2.00      2.88 o 
  13   3   3        1.69        0.86      3.12 o 
  14   3   3       44.54       32.26      3.54 o 
  15   3   3        3.75        2.78      3.30 o 
  16   3   3       10.01       10.53      3.66 o 
  17   3   3        0.73       -1.55      3.51 o 
  18   3   3        2.74        1.38      3.41 o 
 -19   4   3        0.35        6.80      5.07 o 
 -18   4   3        0.06        2.26      4.76 o 
 -17   4   3        7.52       14.50      5.00 o 
 -16   4   3        2.29        6.08      4.90 o 
 -15   4   3       11.60        9.17      4.84 o 
 -14   4   3        0.86        3.39      4.78 o 
 -13   4   3        0.16       -0.90      4.77 o 
 -12   4   3        3.05        3.48      4.77 o 
 -11   4   3        1.18        2.76      4.69 o 
 -10   4   3        3.28        2.36      4.49 o 
  -9   4   3       41.95       31.83      1.92 o 
  -8   4   3       29.13       26.36      3.05 o 
  -7   4   3      136.69      129.15      9.45 o 
  -6   4   3      210.81      186.20     11.93 o 
  -5   4   3       60.36       44.19      6.46 o 
  -4   4   3        8.41        7.97      0.96 o 
  -3   4   3        2.59        1.73      0.92 o 
  -2   4   3      209.24      169.21     14.36 o 
  -1   4   3      188.07      154.33     22.22 o 
   0   4   3       61.39       58.94      7.83 o 
   1   4   3      183.59      203.91      9.83 o 
   2   4   3       24.42       28.43      2.03 o 
   3   4   3       95.09      105.81      9.31 o 
   4   4   3       94.49      113.60      4.57 o 
   5   4   3       37.51       41.22      2.93 o 
   6   4   3       92.27       96.37      3.40 o 
   7   4   3        0.60        1.31      2.95 o 
   8   4   3       53.05       61.46      3.89 o 
   9   4   3       62.25       54.06      4.14 o 
  10   4   3        5.44        4.22      3.39 o 
  11   4   3        0.04        0.49      3.26 o 
  12   4   3        1.76        3.16      3.13 o 
  13   4   3        0.92       -1.68      3.19 o 
  14   4   3        0.38        0.59      3.33 o 
  15   4   3       10.67        4.73      3.56 o 
  16   4   3        0.41        0.47      3.24 o 
  17   4   3        1.83       -0.16      4.00 o 
  18   4   3        0.78       -2.43      3.69 o 
 -18   5   3        1.27       -5.19      5.57 o 
 -17   5   3        7.82       -0.80      5.69 o 
 -16   5   3       34.14       31.25      5.84 o 
 -15   5   3        0.22       -2.57      5.16 o 
 -14   5   3       18.28       19.33      5.54 o 
 -13   5   3       77.64       71.66      6.17 o 
 -12   5   3        2.52        6.82      3.74 o 
 -11   5   3      116.78      100.97      8.34 o 
 -10   5   3        1.44        3.66      3.28 o 
  -9   5   3        0.22       -0.07      3.19 o 
  -8   5   3        1.01        0.20      3.14 o 
  -7   5   3       28.16       26.57      4.22 o 
  -6   5   3        5.62        6.47      4.07 o 
  -5   5   3       91.79       90.01      8.67 o 
  -4   5   3        1.37        0.55      2.70 o 
  -3   5   3        2.82        4.88      5.00 o 
  -2   5   3      170.13      145.48     19.25 o 
  -1   5   3       28.13       31.34      4.15 o 
   0   5   3       13.73       12.73      4.50 o 
   1   5   3      248.68      339.77      7.76 o 
   2   5   3      269.89      346.96      7.87 o 
   3   5   3      340.33      452.43      8.39 o 
   4   5   3        8.98        8.96      3.10 o 
   5   5   3      253.08      337.80     30.50 o 
   6   5   3      245.54      258.41      6.67 o 
   7   5   3       56.93       61.35      4.50 o 
   8   5   3       14.87       10.56      3.72 o 
   9   5   3        2.15        2.41      3.61 o 
  10   5   3        2.79        2.20      3.45 o 
  11   5   3        7.79        4.51      3.52 o 
  12   5   3        7.20        4.08      3.71 o 
  13   5   3        0.88        2.90      3.58 o 
  14   5   3        0.34        0.57      3.35 o 
  15   5   3        0.92       -0.41      3.34 o 
  16   5   3        1.17        2.02      3.59 o 
 -17   6   3        0.94       -0.72      5.56 o 
 -16   6   3        0.35        4.79      3.97 o 
 -15   6   3       20.11       23.01      4.26 o 
 -14   6   3        9.03       11.60      4.10 o 
 -13   6   3       27.03       31.13      4.06 o 
 -12   6   3       92.14       80.42      6.60 o 
 -11   6   3        0.77        2.62      3.73 o 
 -10   6   3      110.58       97.19      9.83 o 
  -9   6   3       15.05       10.94      3.42 o 
  -8   6   3        1.58        3.32      3.89 o 
  -7   6   3        0.13       -2.34      3.80 o 
  -6   6   3        2.41        0.39      3.67 o 
  -5   6   3       31.30       21.97      4.11 o 
  -4   6   3        4.27        1.27      3.61 o 
  -3   6   3       24.97       15.24      4.11 o 
  -2   6   3        0.78       -3.02      4.12 o 
  -1   6   3       31.13       33.82      4.94 o 
   0   6   3       36.51       44.43      5.02 o 
   1   6   3      145.46      186.97      6.98 o 
   2   6   3      269.89      380.00      9.03 o 
   3   6   3       19.84       25.33      5.11 o 
   4   6   3      211.70      268.20      7.77 o 
   5   6   3       52.04       56.05      5.39 o 
   6   6   3       53.77       53.42      5.24 o 
   7   6   3       78.53       73.32      5.27 o 
   8   6   3        0.26        1.09      3.99 o 
   9   6   3        7.11        4.74      3.79 o 
  10   6   3        7.36        7.82      4.12 o 
  11   6   3        0.93        3.36      4.19 o 
  12   6   3        4.96        4.23      4.08 o 
  13   6   3        0.14        0.00      3.98 o 
  14   6   3        0.90        4.28      3.80 o 
  15   6   3        0.73       -1.58      4.09 o 
 -14   7   3        5.30        1.13      4.97 o 
 -13   7   3        0.01        0.34      5.39 o 
 -12   7   3       33.81       28.55      5.09 o 
 -11   7   3       15.07        4.51      4.66 o 
 -10   7   3        2.34        0.78      4.28 o 
  -9   7   3       37.89       19.49      4.45 o 
  -8   7   3        0.00       -3.89      4.20 o 
  -7   7   3        0.90        0.58      4.01 o 
  -6   7   3       30.91       22.00      4.48 o 
  -5   7   3       28.83       19.73      4.29 o 
  -4   7   3       20.33       14.74      4.20 o 
  -3   7   3        8.75        6.61      4.37 o 
  -2   7   3       36.17       32.88      5.29 o 
  -1   7   3        0.93       -0.73      4.99 o 
   0   7   3       35.81       47.33      5.79 o 
   1   7   3       28.64       36.85      5.88 o 
   2   7   3       75.00      115.74      6.88 o 
   3   7   3       32.61       37.85      5.75 o 
   4   7   3       24.53       38.61      5.29 o 
   5   7   3        5.61        8.93      4.82 o 
   6   7   3        9.61       12.29      4.65 o 
   7   7   3        0.34       -0.14      4.37 o 
   8   7   3        0.03       -2.04      4.50 o 
   9   7   3        0.16        0.50      4.21 o 
  10   7   3        2.74        0.80      4.15 o 
  11   7   3        2.83        0.72      4.14 o 
  12   7   3        0.00       -0.33      4.32 o 
  13   7   3       10.17       12.24      4.84 o 
 -12   8   3        0.25        2.34      4.47 o 
 -11   8   3        5.94        4.78      4.68 o 
 -10   8   3        0.08        0.52      4.57 o 
  -9   8   3        0.14        4.79      4.33 o 
  -8   8   3        2.57       -1.11      4.23 o 
  -7   8   3        2.36        4.79      3.98 o 
  -6   8   3        7.87        2.55      4.12 o 
  -5   8   3       23.84       15.92      4.17 o 
  -4   8   3        0.66        2.51      4.56 o 
  -3   8   3       16.87       13.80      5.51 o 
  -2   8   3        2.09       -2.51      5.30 o 
  -1   8   3        0.04       -1.18      5.21 o 
   0   8   3        0.27        1.77      5.31 o 
   1   8   3        3.95        3.65      5.34 o 
   2   8   3        2.24        3.71      5.23 o 
   3   8   3        2.02        1.70      5.36 o 
   4   8   3        0.17        1.39      5.18 o 
   5   8   3        3.49       -1.15      4.98 o 
   6   8   3        1.17        5.15      5.01 o 
   7   8   3        4.06       10.82      4.98 o 
   8   8   3        0.02        8.40      4.48 o 
   9   8   3        3.09       -1.74      4.85 o 
  10   8   3        1.12       -3.10      4.91 o 
  -7   9   3        8.35        3.84      4.21 o 
  -6   9   3        0.00        1.62      4.66 o 
  -5   9   3        0.04        0.34      5.04 o 
  -4   9   3        1.24       -3.82      5.38 o 
  -3   9   3        6.49        0.19      5.45 o 
  -2   9   3        5.10        2.67      5.56 o 
  -1   9   3        4.53        2.48      5.53 o 
   0   9   3        0.49       -5.16      5.50 o 
   1   9   3        0.16        0.56      6.03 o 
   2   9   3        0.18       -0.96      6.20 o 
   3   9   3        1.61        0.78      6.30 o 
   4   9   3        0.59        4.04      6.30 o 
   5   9   3       15.66       25.46      6.37 o 
 -21   0   4        5.97       10.55      4.85 o 
 -20   0   4        0.42        1.01      4.96 o 
 -19   0   4        0.95        0.41      4.66 o 
 -18   0   4        0.78        5.50      4.61 o 
 -17   0   4        7.05        5.86      4.54 o 
 -16   0   4        7.32        2.49      4.47 o 
 -15   0   4       12.66       10.83      4.36 o 
 -14   0   4        4.92        6.74      4.43 o 
 -13   0   4        0.26        2.43      4.24 o 
 -12   0   4       59.58       59.04      5.03 o 
 -11   0   4        0.09       -0.40      2.05 o 
 -10   0   4       27.23       35.22      2.29 o 
  -9   0   4       16.68       32.13      8.05 o 
  -8   0   4     1235.41     1102.33     13.67 o 
  -7   0   4     2676.64     2432.25     35.72 o 
  -6   0   4      611.74      665.93     27.94 o 
  -5   0   4     2596.44     2298.57     43.43 o 
  -4   0   4     2231.13     2067.90      5.80 o 
  -3   0   4        1.46        1.01      1.18 o 
  -2   0   4      282.40      237.65      7.23 o 
  -1   0   4      337.65      380.75     20.61 o 
   0   0   4      252.65      249.06     15.36 o 
   1   0   4      364.61      292.59     16.71 o 
   2   0   4      876.57      805.81     31.18 o 
   3   0   4      152.20      141.75      7.20 o 
   4   0   4       76.42       56.57      2.63 o 
   5   0   4      216.56      169.88      4.43 o 
   6   0   4        0.53        0.00      1.26 o 
   7   0   4       33.52       32.38      1.79 o 
   8   0   4       47.10       40.92      1.99 o 
   9   0   4      441.35      339.19      5.47 o 
  10   0   4      126.26      127.65      4.37 o 
  11   0   4      284.14      269.79      6.07 o 
  12   0   4      169.91      167.28      5.54 o 
  13   0   4        8.76        6.80      3.65 o 
  14   0   4        0.02       -1.43      3.61 o 
  15   0   4       38.97       41.64      4.60 o 
  16   0   4        5.96       11.53      4.06 o 
  17   0   4        0.19        3.46      4.78 o 
  18   0   4        9.77       14.76      5.03 o 
 -21   1   4        1.17        1.85      3.72 o 
 -20   1   4        1.11       -1.14      3.46 o 
 -19   1   4        1.05        1.83      3.40 o 
 -18   1   4        4.26        1.22      3.37 o 
 -17   1   4        1.80        2.90      2.67 o 
 -16   1   4        1.40       -0.88      2.58 o 
 -15   1   4        0.92        2.30      2.39 o 
 -14   1   4        3.19        3.40      2.32 o 
 -13   1   4        2.71       -0.35      2.18 o 
 -12   1   4        9.08        8.48      2.17 o 
 -11   1   4       10.34       12.71      1.98 o 
 -10   1   4        0.00       -0.99      1.93 o 
  -9   1   4       29.08       32.14      2.25 o 
  -8   1   4      248.14      326.10      4.17 o 
  -7   1   4       34.52       35.61      3.79 o 
  -6   1   4     1362.40     1430.91     36.19 o 
  -5   1   4      443.14      423.47     10.59 o 
  -4   1   4       33.12       37.15      2.08 o 
  -3   1   4       17.14       15.92      1.16 o 
  -2   1   4       84.39       90.61      2.50 o 
  -1   1   4       31.03       27.39      1.31 o 
   0   1   4      141.09      151.44      4.09 o 
   1   1   4       61.31       60.01      3.05 o 
   2   1   4      282.31      274.87     10.33 o 
   3   1   4        0.22        0.86      0.84 o 
   4   1   4       13.10       16.87      0.99 o 
   5   1   4       38.67       34.03      1.29 o 
   6   1   4       57.58       48.07      1.48 o 
   7   1   4       32.65       23.00      1.32 o 
   8   1   4       84.14       64.92      3.88 o 
   9   1   4        9.09       10.40      2.00 o 
  10   1   4      235.46      214.62     23.48 o 
  11   1   4      218.06      214.72     26.98 o 
  12   1   4       10.12        8.50      2.26 o 
  13   1   4        1.31        0.66      2.42 o 
  14   1   4       14.89       15.37      3.18 o 
  15   1   4        0.40        2.45      2.85 o 
  16   1   4        0.40        1.80      2.93 o 
  17   1   4        1.02        3.19      3.14 o 
  18   1   4        3.42        7.57      7.61 o 
 -20   2   4        0.12       -3.36      5.02 o 
 -19   2   4        0.53       -0.05      3.62 o 
 -18   2   4        3.25        3.04      3.33 o 
 -17   2   4        1.07        1.80      3.41 o 
 -16   2   4       12.26        9.63      3.21 o 
 -15   2   4        1.40        0.06      3.08 o 
 -14   2   4       32.49       29.63      3.52 o 
 -13   2   4        2.82        2.26      3.20 o 
 -12   2   4       46.82       36.11      3.55 o 
 -11   2   4       24.40       26.02      2.37 o 
 -10   2   4        0.27       -0.07      2.13 o 
  -9   2   4        4.52        6.32      2.13 o 
  -8   2   4       24.01       27.56      3.41 o 
  -7   2   4      109.35      104.24      8.60 o 
  -6   2   4       11.75        9.15      1.28 o 
  -5   2   4        0.09        0.16      1.40 o 
  -4   2   4       17.32       10.09      2.34 o 
  -3   2   4       70.67       69.95      2.65 o 
  -2   2   4       66.56       65.55      3.28 o 
  -1   2   4        1.72        0.17      2.17 o 
   0   2   4       28.42       36.56      3.06 o 
   1   2   4       96.84       97.07      5.75 o 
   2   2   4       11.21        9.20      1.65 o 
   3   2   4      414.33      443.46     12.90 o 
   4   2   4       66.05       58.78      2.21 o 
   5   2   4        0.84        0.85      1.18 o 
   6   2   4      110.59       99.47      3.51 o 
   7   2   4        0.35       -0.38      1.34 o 
   8   2   4        0.50       -0.13      1.34 o 
   9   2   4        3.84        3.02      1.75 o 
  10   2   4      116.00      122.72     19.69 o 
  11   2   4       27.55       25.13      4.38 o 
  12   2   4       50.79       40.82      8.99 o 
  13   2   4        9.28        7.41      2.38 o 
  14   2   4        4.05        5.56      2.70 o 
  15   2   4       21.94       24.88      4.68 o 
  16   2   4        0.10        1.44      2.67 o 
  17   2   4        0.13        2.83      2.94 o 
  18   2   4        8.39       15.78      3.48 o 
 -20   3   4        0.08        0.66      5.04 o 
 -19   3   4        0.32        1.44      4.86 o 
 -18   3   4        1.03       -1.64      4.91 o 
 -17   3   4        0.57       -0.73      4.91 o 
 -16   3   4       11.32        7.60      5.19 o 
 -15   3   4       20.26       27.71      5.15 o 
 -14   3   4        9.05        7.84      5.13 o 
 -13   3   4        2.49       -2.10      5.10 o 
 -12   3   4        1.29        2.35      5.20 o 
 -11   3   4        2.80        4.29      2.90 o 
 -10   3   4       13.37       14.26      4.35 o 
  -9   3   4       30.26       27.60      2.37 o 
  -8   3   4       48.09       55.26      5.14 o 
  -7   3   4       27.46       21.14      3.99 o 
  -6   3   4      141.28      135.04     23.42 o 
  -5   3   4       84.63       79.09      5.89 o 
  -4   3   4        0.92       -0.47      1.37 o 
  -3   3   4        0.12       -1.19      2.18 o 
  -2   3   4        0.01        0.12      2.91 o 
  -1   3   4       13.90        7.90      3.52 o 
   0   3   4      235.51      284.97      6.01 o 
   1   3   4       10.70       10.41      2.12 o 
   2   3   4        4.65        5.42      2.07 o 
   3   3   4       12.22       12.68      2.19 o 
   4   3   4      171.78      180.79      5.34 o 
   5   3   4       15.88       18.41      2.45 o 
   6   3   4       73.84       78.95      3.05 o 
   7   3   4       15.34       15.93      2.50 o 
   8   3   4       17.87       21.35      2.49 o 
   9   3   4        0.11        0.87      2.17 o 
  10   3   4       13.60       11.96      2.42 o 
  11   3   4       57.99       42.29      2.83 o 
  12   3   4        3.36        3.69      2.40 o 
  13   3   4       47.44       38.78      3.72 o 
  14   3   4        8.73       11.37      3.22 o 
  15   3   4       12.19       16.34      3.79 o 
  16   3   4        0.39        1.00      3.31 o 
  17   3   4        7.48        3.67      3.72 o 
 -19   4   4        0.08        1.20      5.44 o 
 -18   4   4        4.18        4.19      5.47 o 
 -17   4   4        1.81        7.32      5.54 o 
 -16   4   4        3.33        5.32      5.47 o 
 -15   4   4        4.19        2.89      5.51 o 
 -14   4   4        1.77        2.42      5.44 o 
 -13   4   4       26.69       22.10      5.93 o 
 -12   4   4       12.35       13.56      5.84 o 
 -11   4   4        3.57        1.91      3.12 o 
 -10   4   4        0.16       -0.11      3.30 o 
  -9   4   4       43.59       48.11      7.63 o 
  -8   4   4      169.45      166.35     24.93 o 
  -7   4   4      112.31      112.10     16.40 o 
  -6   4   4        6.67       11.59      9.05 o 
  -5   4   4       64.59       70.27     13.78 o 
  -4   4   4      121.33       93.94      8.50 o 
  -3   4   4        0.40        0.66      1.29 o 
  -2   4   4       18.63       17.20      1.67 o 
  -1   4   4        2.62        6.21      3.90 o 
   0   4   4        6.23        5.23      3.59 o 
   1   4   4        0.03       -1.41      2.13 o 
   2   4   4       10.81       12.31      2.29 o 
   3   4   4       10.27        9.60      2.14 o 
   4   4   4      212.80      225.89      9.42 o 
   5   4   4        0.51        2.48      2.17 o 
   6   4   4        0.34        1.34      2.48 o 
   7   4   4        1.32        3.02      2.55 o 
   8   4   4        4.24        3.17      3.08 o 
   9   4   4       51.94       45.67      4.11 o 
  10   4   4       12.66       12.29      3.45 o 
  11   4   4        6.03        1.74      3.04 o 
  12   4   4       39.25       26.34      3.68 o 
  13   4   4        1.20        3.49      3.05 o 
  14   4   4        5.61        4.56      3.15 o 
  15   4   4        2.69        3.66      3.59 o 
  16   4   4        0.58       -2.06      3.24 o 
 -18   5   4        0.74        0.07      6.45 o 
 -17   5   4        7.95       10.13      6.37 o 
 -16   5   4        5.31        2.12      6.37 o 
 -15   5   4        8.63        3.40      6.36 o 
 -14   5   4        0.38        2.05      3.63 o 
 -13   5   4        0.53        0.92      3.74 o 
 -12   5   4        9.95        4.49      3.66 o 
 -11   5   4        0.65       -1.89      3.51 o 
 -10   5   4        0.01       -0.25      3.32 o 
  -9   5   4        0.33        1.66      3.20 o 
  -8   5   4        5.49        5.75      5.81 o 
  -7   5   4        0.29        4.67      6.38 o 
  -6   5   4       60.01       58.22      8.91 o 
  -5   5   4       14.27       14.87      8.35 o 
  -4   5   4       38.07       32.58      3.20 o 
  -3   5   4        9.96        7.78      2.79 o 
  -2   5   4       17.91       21.14      4.21 o 
  -1   5   4        2.45        1.18      4.10 o 
   0   5   4        5.75        6.53      4.05 o 
   1   5   4      149.46      215.53      6.68 o 
   2   5   4        3.00        3.83      4.28 o 
   3   5   4        0.16        1.09      4.09 o 
   4   5   4        1.19        2.29      2.57 o 
   5   5   4      172.42      195.22     16.39 o 
   6   5   4       44.53       56.42      4.87 o 
   7   5   4       12.71       19.16      3.75 o 
   8   5   4       16.93       15.34      3.81 o 
   9   5   4       14.40       11.35      3.82 o 
  10   5   4        2.90        1.20      3.63 o 
  11   5   4       26.89       26.76      4.25 o 
  12   5   4        2.44        1.68      3.75 o 
  13   5   4        5.82        3.35      3.58 o 
  14   5   4        0.01        2.56      3.68 o 
  15   5   4        0.23        1.28      3.35 o 
 -16   6   4        7.56        8.02      4.16 o 
 -15   6   4        1.27        2.94      6.97 o 
 -14   6   4       34.11       28.55      4.49 o 
 -13   6   4       21.09       18.44      4.13 o 
 -12   6   4        6.30       -0.74      3.99 o 
 -11   6   4       19.05       13.72      4.87 o 
 -10   6   4        0.00       -3.64      4.45 o 
  -9   6   4        6.65        0.70      3.27 o 
  -8   6   4       17.76       12.49      3.99 o 
  -7   6   4        7.51        5.09      3.34 o 
  -6   6   4        0.95       -2.12      3.31 o 
  -5   6   4        6.82        2.39      3.44 o 
  -4   6   4       12.30       10.54      3.83 o 
  -3   6   4        3.30        1.55      3.97 o 
  -2   6   4       12.83       19.67      4.87 o 
  -1   6   4      113.44      140.89      6.20 o 
   0   6   4        0.02       -1.48      4.62 o 
   1   6   4       24.90       32.69      5.35 o 
   2   6   4      192.19      268.13      8.09 o 
   3   6   4      188.56      257.30      7.62 o 
   4   6   4       30.22       37.76      5.19 o 
   5   6   4       11.49       10.22      4.45 o 
   6   6   4       10.34        7.90      4.17 o 
   7   6   4       24.65       28.30      4.43 o 
   8   6   4        6.42        4.51      3.81 o 
   9   6   4        2.81        4.97      3.65 o 
  10   6   4        0.26       -0.77      3.83 o 
  11   6   4        5.41        3.22      4.08 o 
  12   6   4       16.06       21.69      4.44 o 
  13   6   4        0.29        3.13      3.80 o 
  14   6   4        2.75        1.25      3.87 o 
 -14   7   4        0.50        4.34      4.63 o 
 -13   7   4        5.88       -0.04      4.42 o 
 -12   7   4        2.92        4.81      4.26 o 
 -11   7   4        2.68        2.71      4.20 o 
 -10   7   4        5.73       -1.30      3.70 o 
  -9   7   4        0.31       -2.69      3.87 o 
  -8   7   4       30.80       16.67      4.32 o 
  -7   7   4        1.44        0.04      3.54 o 
  -6   7   4       38.35       27.55      4.34 o 
  -5   7   4        0.39       -1.36      3.82 o 
  -4   7   4       22.48       18.08      4.40 o 
  -3   7   4        3.25        3.76      4.66 o 
  -2   7   4        1.94        0.02      4.75 o 
  -1   7   4        1.03        1.89      4.45 o 
   0   7   4        9.39        6.44      4.65 o 
   1   7   4       47.04       63.21      6.12 o 
   2   7   4       10.54       11.14      5.16 o 
   3   7   4       37.44       47.35      5.40 o 
   4   7   4       16.07       13.17      4.94 o 
   5   7   4        0.23        1.26      4.34 o 
   6   7   4        0.00       -4.10      4.10 o 
   7   7   4        0.21        1.31      4.47 o 
   8   7   4        4.75        8.94      4.48 o 
   9   7   4        1.64        4.17      4.56 o 
  10   7   4        5.16        5.33      4.53 o 
  11   7   4        5.80        2.61      4.72 o 
 -10   8   4        0.00       -1.38      4.21 o 
  -9   8   4        2.31        2.28      3.91 o 
  -8   8   4        3.86        1.86      3.95 o 
  -7   8   4       28.19       15.28      4.21 o 
  -6   8   4        0.31        4.93      3.94 o 
  -5   8   4       48.56       37.80      5.02 o 
  -4   8   4        0.37       -1.81      4.98 o 
  -3   8   4       10.31        8.64      5.25 o 
  -2   8   4        3.64       -1.33      5.08 o 
  -1   8   4        0.86        2.43      5.39 o 
   0   8   4        0.56       -3.28      5.86 o 
   1   8   4        0.18        0.71      5.46 o 
   2   8   4        5.54        9.03      5.53 o 
   3   8   4        0.30       -2.64      5.10 o 
   4   8   4       11.02        9.65      5.09 o 
   5   8   4        1.58        4.05      4.90 o 
   6   8   4        4.37        5.96      5.04 o 
   7   8   4        6.23        6.91      5.20 o 
   8   8   4        2.68       14.12      5.08 o 
  -4   9   4        4.76        4.79      5.28 o 
  -3   9   4        6.21        4.02      4.96 o 
  -2   9   4        5.01        7.63      5.50 o 
  -1   9   4        0.52        2.47      5.55 o 
   0   9   4        7.26        9.11      6.30 o 
   1   9   4        0.96        3.06      6.51 o 
   2   9   4        0.68        2.71      6.10 o 
 -20   1   5        0.70       -2.01      4.04 o 
 -19   1   5        0.15       -0.78      3.99 o 
 -18   1   5        6.31       10.58      4.16 o 
 -17   1   5       18.25       15.64      5.92 o 
 -16   1   5        0.24        0.02      4.00 o 
 -15   1   5       10.73       11.51      4.08 o 
 -14   1   5        5.70        5.80      4.04 o 
 -13   1   5        1.64        1.09      3.78 o 
 -12   1   5        2.94        2.80      3.98 o 
 -11   1   5       22.03       22.68      2.56 o 
 -10   1   5        3.68        2.01      2.32 o 
  -9   1   5       28.67       30.06      2.69 o 
  -8   1   5      153.74      157.64      6.37 o 
  -7   1   5      339.70      314.42      5.50 o 
  -6   1   5       95.44       97.33      2.82 o 
  -5   1   5       26.08       22.71      1.35 o 
  -4   1   5       15.62       17.26      1.25 o 
  -3   1   5      151.42      154.14      3.87 o 
  -2   1   5        3.36        7.26      1.28 o 
  -1   1   5       25.90       27.66      1.45 o 
   0   1   5      672.27      632.20     15.88 o 
   1   1   5      265.29      268.80      9.63 o 
   2   1   5      300.16      253.57     14.19 o 
   3   1   5       24.64       28.16      1.54 o 
   4   1   5       11.21        8.04      1.31 o 
   5   1   5       10.49       10.78      1.29 o 
   6   1   5       61.11       47.02      2.15 o 
   7   1   5      314.60      263.77     10.79 o 
   8   1   5      114.23       95.31      3.26 o 
   9   1   5       47.85       45.78      2.05 o 
  10   1   5        1.93        0.13      1.76 o 
  11   1   5       66.23       63.05      5.42 o 
  12   1   5       43.07       46.96      4.73 o 
  13   1   5       42.90       49.21      2.92 o 
  14   1   5        3.20        4.59      2.66 o 
  15   1   5        3.65        5.55      2.80 o 
  16   1   5        0.00       -0.54      2.88 o 
  17   1   5        0.30        1.81      3.10 o 
 -20   2   5        0.01        2.90      6.26 o 
 -19   2   5        2.23       -3.63      5.98 o 
 -18   2   5       15.79       13.48      4.28 o 
 -17   2   5        1.72        0.81      3.99 o 
 -16   2   5       41.36       37.21      4.40 o 
 -15   2   5        3.77        1.34      3.80 o 
 -14   2   5        2.44        0.93      3.70 o 
 -13   2   5        2.21        3.20      3.59 o 
 -12   2   5       13.99       13.09      3.85 o 
 -11   2   5        0.15       -0.34      2.51 o 
 -10   2   5        0.44        0.91      2.32 o 
  -9   2   5        4.32        3.64      1.86 o 
  -8   2   5       17.86       15.69      1.91 o 
  -7   2   5        0.03        1.93      1.73 o 
  -6   2   5        2.27        1.74      1.37 o 
  -5   2   5       45.26       46.10      5.62 o 
  -4   2   5       82.15       83.09      4.15 o 
  -3   2   5      153.58      149.00      2.55 o 
  -2   2   5        5.11        4.20      1.75 o 
  -1   2   5       57.42       70.13      2.73 o 
   0   2   5       97.73      100.59     10.62 o 
   1   2   5      812.28      896.35     35.00 o 
   2   2   5        9.87       10.15      2.33 o 
   3   2   5      462.16      464.55     17.95 o 
   4   2   5       14.72       14.25      1.61 o 
   5   2   5       76.17       70.17      1.99 o 
   6   2   5      105.26       95.43      2.17 o 
   7   2   5       18.93       18.82      1.67 o 
   8   2   5       69.36       67.55      1.96 o 
   9   2   5       11.86       12.04      2.21 o 
  10   2   5        0.50        0.04      2.12 o 
  11   2   5       58.93       58.60      2.85 o 
  12   2   5        3.92        4.92      2.32 o 
  13   2   5        1.92        2.80      2.46 o 
  14   2   5        3.77        3.03      2.46 o 
  15   2   5        0.37        0.15      2.42 o 
  16   2   5        2.53        0.52      2.84 o 
  17   2   5        4.71        9.38      4.13 o 
 -19   3   5        1.48        8.83      6.08 o 
 -18   3   5        0.04       -3.17      5.87 o 
 -17   3   5       15.58       11.35      6.01 o 
 -16   3   5        0.86        2.01      5.80 o 
 -15   3   5       22.82       25.57      7.02 o 
 -14   3   5        1.07        9.06      6.62 o 
 -13   3   5        2.01        2.79      6.85 o 
 -12   3   5       35.92       39.18      7.36 o 
 -11   3   5       12.54       14.27      2.59 o 
 -10   3   5        1.50        2.82      1.85 o 
  -9   3   5       14.48       11.18      1.81 o 
  -8   3   5        1.47        2.47      1.66 o 
  -7   3   5       12.88       27.42     17.68 o 
  -6   3   5       84.95       76.88      7.67 o 
  -5   3   5        1.33        1.78      2.46 o 
  -4   3   5        3.08        1.44      2.26 o 
  -3   3   5       13.81        9.60      3.00 o 
  -2   3   5       19.76       14.07      3.66 o 
  -1   3   5        0.23       -2.22      3.12 o 
   0   3   5       29.89       34.38      3.77 o 
   1   3   5       21.44       28.88      2.89 o 
   2   3   5      132.35      149.73      8.27 o 
   3   3   5        0.34        1.38      2.15 o 
   4   3   5       60.27       60.09      2.67 o 
   5   3   5       53.52       50.25      1.93 o 
   6   3   5        1.17       -1.30      1.62 o 
   7   3   5        2.72        1.49      1.59 o 
   8   3   5        0.22        1.82      1.67 o 
   9   3   5        4.52        2.44      2.32 o 
  10   3   5        3.86        3.68      2.39 o 
  11   3   5       41.71       40.57      2.89 o 
  12   3   5        1.70       -0.39      2.34 o 
  13   3   5       18.48       16.51      2.52 o 
  14   3   5        0.88        3.26      2.45 o 
  15   3   5        0.36        0.25      2.51 o 
  16   3   5        8.21       12.81      3.90 o 
 -18   4   5        5.64        8.93      6.65 o 
 -17   4   5        0.38       -4.49      6.74 o 
 -16   4   5        5.53       -1.80      7.12 o 
 -15   4   5        6.74        0.69      7.23 o 
 -14   4   5        3.90       -0.01      3.64 o 
 -13   4   5        0.31       -1.24      3.75 o 
 -12   4   5       23.68       17.04      3.89 o 
 -11   4   5       17.45       15.01      5.96 o 
 -10   4   5       64.88       54.93     12.10 o 
  -9   4   5        7.53        7.03      5.42 o 
  -8   4   5        0.02        1.78      2.82 o 
  -7   4   5        8.34       10.78      7.31 o 
  -6   4   5       45.55       75.83     46.29 o 
  -5   4   5      163.52      147.37     19.09 o 
  -4   4   5       36.69       36.82     15.83 o 
  -3   4   5       63.28       66.36      4.18 o 
  -2   4   5       34.00       30.74      4.52 o 
  -1   4   5        0.54        0.87      3.53 o 
   0   4   5        0.33       -0.90      3.85 o 
   1   4   5        2.25        2.00      2.37 o 
   2   4   5       15.83       15.71      2.53 o 
   3   4   5       32.94       38.24      4.11 o 
   4   4   5        1.90        3.21      2.29 o 
   5   4   5        0.97        0.25      2.27 o 
   6   4   5        9.23        6.27      2.33 o 
   7   4   5        2.91        3.80      2.10 o 
   8   4   5        9.43        8.77      2.26 o 
   9   4   5       12.66        3.50      3.41 o 
  10   4   5        4.10        3.37      3.35 o 
  11   4   5        0.66        0.56      2.94 o 
  12   4   5        9.55        7.01      3.24 o 
  13   4   5        0.49        0.12      3.27 o 
  14   4   5        7.74        9.82      3.65 o 
  15   4   5        4.50        4.26      3.50 o 
 -17   5   5       13.72        9.20      4.40 o 
 -16   5   5        5.13        5.19      4.13 o 
 -15   5   5        7.36        6.20      4.16 o 
 -14   5   5       37.29       32.05      4.56 o 
 -13   5   5        2.02        2.48      3.83 o 
 -12   5   5        6.06        7.23      3.60 o 
 -11   5   5       36.49       39.62     15.45 o 
 -10   5   5        5.54        6.08      3.52 o 
  -9   5   5        5.26        3.62      2.93 o 
  -8   5   5        1.04        6.34      3.10 o 
  -7   5   5       16.46       19.26      8.57 o 
  -6   5   5       10.62        9.68      3.41 o 
  -5   5   5        5.15       12.55     14.38 o 
  -4   5   5       39.02       34.90      6.58 o 
  -3   5   5       19.94       16.23      4.43 o 
  -2   5   5       15.65       18.94      4.73 o 
  -1   5   5      283.65      373.54      8.52 o 
   0   5   5       43.29       51.51      5.40 o 
   1   5   5      272.19      386.10      8.61 o 
   2   5   5       74.82       83.30      5.26 o 
   3   5   5        3.32        7.04      3.93 o 
   4   5   5        1.97        0.48      2.52 o 
   5   5   5       80.10       89.57      3.52 o 
   6   5   5        3.87        1.51      2.66 o 
   7   5   5        2.60        3.52      2.53 o 
   8   5   5       35.51       33.08      3.16 o 
   9   5   5        7.55        9.16      2.81 o 
  10   5   5        7.67        5.61      3.96 o 
  11   5   5        1.25        1.05      3.75 o 
  12   5   5        0.03        1.26      3.37 o 
  13   5   5        2.19        0.26      3.86 o 
  14   5   5        0.11        5.36      3.63 o 
 -15   6   5        4.86        2.70      6.42 o 
 -14   6   5        8.05        9.42      4.31 o 
 -13   6   5       41.82       37.53     11.58 o 
 -12   6   5        0.01        2.30      3.77 o 
 -11   6   5       12.60       10.54      4.44 o 
 -10   6   5        2.19       -0.10      5.59 o 
  -9   6   5        2.56        1.10      4.51 o 
  -8   6   5        5.56        4.29      3.72 o 
  -7   6   5        6.94        3.10      3.45 o 
  -6   6   5       12.39        4.38      3.33 o 
  -5   6   5        0.26       -2.19      3.47 o 
  -4   6   5        3.26        0.88      4.08 o 
  -3   6   5        0.74        1.13      4.83 o 
  -2   6   5      127.70      156.93      6.66 o 
  -1   6   5       53.98       77.33      5.98 o 
   0   6   5      159.18      239.86      7.94 o 
   1   6   5      103.83      144.32      6.93 o 
   2   6   5       27.44       47.56      5.29 o 
   3   6   5       47.47       53.75      5.35 o 
   4   6   5       26.28       30.41      4.60 o 
   5   6   5        8.25        2.67      4.19 o 
   6   6   5        3.61        2.70      4.34 o 
   7   6   5        7.79        2.36      4.04 o 
   8   6   5        1.09        0.23      4.02 o 
   9   6   5        1.94       -0.82      3.77 o 
  10   6   5        0.01       -3.23      3.86 o 
  11   6   5        1.19        6.52      4.16 o 
  12   6   5        0.99        0.71      3.95 o 
 -12   7   5       11.07        1.79      3.97 o 
 -11   7   5        2.48       -1.81      3.95 o 
 -10   7   5        2.80       -1.80      3.84 o 
  -9   7   5        3.93        2.69      3.52 o 
  -8   7   5        5.25        5.23      3.51 o 
  -7   7   5       17.80       15.33      4.10 o 
  -6   7   5        1.67       -1.31      3.66 o 
  -5   7   5        0.16       -3.09      4.03 o 
  -4   7   5        0.89        2.96      4.88 o 
  -3   7   5       19.52       24.92      5.27 o 
  -2   7   5       27.35       29.95      5.39 o 
  -1   7   5        1.29        0.69      5.07 o 
   0   7   5       49.17       67.61      6.06 o 
   1   7   5        7.12       14.59      4.92 o 
   2   7   5       24.06       40.66      5.29 o 
   3   7   5        5.37        7.52      4.82 o 
   4   7   5        8.37       10.64      4.89 o 
   5   7   5       14.67       19.79      5.16 o 
   6   7   5        0.39       -4.60      4.60 o 
   7   7   5        4.43       10.00      4.21 o 
   8   7   5        2.04        8.66      4.24 o 
   9   7   5        1.92        3.68      4.26 o 
  -8   8   5        2.76        0.68      3.70 o 
  -7   8   5        1.40       -0.22      3.56 o 
  -6   8   5       10.61        8.70      4.36 o 
  -5   8   5        0.69       -4.55      4.55 o 
  -4   8   5        1.47        1.05      4.51 o 
  -3   8   5        0.22        8.91      4.65 o 
  -2   8   5        2.10        1.96      5.09 o 
  -1   8   5        6.88        7.98      5.62 o 
   0   8   5        5.09        5.38      5.16 o 
   1   8   5        4.50        5.55      4.88 o 
   2   8   5        1.11       -0.14      4.95 o 
   3   8   5       11.79       17.68      5.13 o 
   4   8   5        1.01       -2.75      4.84 o 
   5   8   5        1.65        1.70      4.98 o 
   6   8   5        0.17        0.55      5.03 o 
 -19   0   6        0.58       -5.14      7.04 o 
 -18   0   6        2.24        5.02      6.82 o 
 -17   0   6        1.04       -2.41      6.24 o 
 -16   0   6       18.58       17.36      6.62 o 
 -15   0   6        3.21       -4.98      6.48 o 
 -14   0   6        7.63        4.90      6.00 o 
 -13   0   6        7.19        2.53      6.43 o 
 -12   0   6        5.13       21.43      6.88 o 
 -11   0   6      633.04      693.72     18.83 o 
 -10   0   6      216.25      253.77     24.90 o 
  -9   0   6      464.72      453.10     10.73 o 
  -8   0   6      127.29      114.65     14.42 o 
  -7   0   6      215.44      220.65      7.50 o 
  -6   0   6        7.11       13.18      3.77 o 
  -5   0   6      286.37      257.16      6.19 o 
  -4   0   6       30.70       32.64      3.87 o 
  -3   0   6       10.62        9.40      3.49 o 
  -2   0   6       34.76       38.81      3.81 o 
  -1   0   6        0.56        1.23      3.38 o 
   0   0   6       52.29       51.33      4.02 o 
   1   0   6       38.04       34.89      3.77 o 
   2   0   6       13.12       12.11      3.27 o 
   3   0   6        1.10        0.07      2.49 o 
   4   0   6      263.34      241.00     14.16 o 
   5   0   6        8.06        7.32      2.40 o 
   6   0   6       74.79       63.15      3.79 o 
   7   0   6       93.68      101.00      6.16 o 
   8   0   6      790.15      777.60     37.24 o 
   9   0   6      131.20      122.88      5.36 o 
  10   0   6       92.45       85.57      4.91 o 
  11   0   6        6.02        2.86      3.52 o 
  12   0   6        4.43        8.82      3.99 o 
  13   0   6        1.05        4.47      3.78 o 
  14   0   6        7.29        9.53      4.35 o 
  15   0   6        4.88        5.16      4.16 o 
  16   0   6        7.96       12.66      4.67 o 
 -19   1   6        0.15       -6.17      6.61 o 
 -18   1   6        0.30       -1.98      4.84 o 
 -17   1   6        4.76        1.51      4.58 o 
 -16   1   6        0.39       -3.06      5.77 o 
 -15   1   6        8.53        7.62      4.32 o 
 -14   1   6        0.01       -4.30      4.30 o 
 -13   1   6        1.13       -2.04      4.19 o 
 -12   1   6       40.76       41.18      4.67 o 
 -11   1   6        7.90        6.66      5.13 o 
 -10   1   6      232.23      261.79     17.24 o 
  -9   1   6      222.40      217.26      7.15 o 
  -8   1   6        3.44        1.91      2.10 o 
  -7   1   6        1.14       -1.08      1.98 o 
  -6   1   6        7.53        8.22      2.24 o 
  -5   1   6        4.28        3.12      1.81 o 
  -4   1   6       28.68       28.16      3.70 o 
  -3   1   6        9.23       12.92      2.61 o 
  -2   1   6        1.14        3.16      2.54 o 
  -1   1   6       79.62       73.78      7.59 o 
   0   1   6        7.26        4.99      2.45 o 
   1   1   6       49.48       49.87      7.77 o 
   2   1   6        0.17       -0.44      1.97 o 
   3   1   6        8.45        5.99      1.99 o 
   4   1   6       52.90       47.12      2.52 o 
   5   1   6        8.65        6.76      1.76 o 
   6   1   6        9.44        9.39      1.65 o 
   7   1   6      378.37      345.48      4.79 o 
   8   1   6      125.22      112.89      2.38 o 
   9   1   6       50.07       44.09      3.19 o 
  10   1   6       22.22       17.06      2.00 o 
  11   1   6        1.30       -0.16      1.82 o 
  12   1   6        0.03        0.01      1.95 o 
  13   1   6        3.24        4.19      2.09 o 
  14   1   6        2.51        4.37      2.24 o 
  15   1   6        6.74       11.19      2.51 o 
 -19   2   6        0.91        2.63      7.40 o 
 -18   2   6        2.09        1.14      4.62 o 
 -17   2   6        5.52        4.13      4.63 o 
 -16   2   6        0.94        0.11      4.43 o 
 -15   2   6        0.70        2.21      4.41 o 
 -14   2   6        4.27        5.33      4.05 o 
 -13   2   6        1.60       -0.69      3.87 o 
 -12   2   6        0.09        1.34      3.83 o 
 -11   2   6        0.58        1.26      2.65 o 
 -10   2   6       12.72       10.14      3.19 o 
  -9   2   6       39.56       38.05      3.03 o 
  -8   2   6      145.44      139.59      9.60 o 
  -7   2   6       20.02       22.46      3.80 o 
  -6   2   6       22.95       19.41      2.36 o 
  -5   2   6      124.89      108.78      3.03 o 
  -4   2   6        0.75       -0.09      2.20 o 
  -3   2   6        0.23        2.08      2.26 o 
  -2   2   6       27.87       34.47      3.59 o 
  -1   2   6       54.70       55.67      8.49 o 
   0   2   6        3.68        3.67      2.07 o 
   1   2   6       20.74       14.56      2.24 o 
   2   2   6        9.91        4.48      1.76 o 
   3   2   6       64.08       50.99      3.77 o 
   4   2   6       83.99       69.46      2.25 o 
   5   2   6       11.09        8.72      1.71 o 
   6   2   6       69.54       57.66      2.42 o 
   7   2   6        0.39       -0.17      1.59 o 
   8   2   6       10.57       10.82      1.67 o 
   9   2   6       71.71       61.44      2.42 o 
  10   2   6       12.87        8.92      1.99 o 
  11   2   6        2.87        3.21      1.93 o 
  12   2   6        9.06       12.26      2.09 o 
  13   2   6        0.90        0.85      1.98 o 
  14   2   6        0.55        1.15      2.12 o 
  15   2   6        1.86        4.56      2.60 o 
 -18   3   6        0.60        9.63      8.30 o 
 -17   3   6        0.80       -1.54      7.97 o 
 -16   3   6        2.13       -5.33      7.87 o 
 -15   3   6        9.53        6.63      6.03 o 
 -14   3   6        0.05       -3.39      3.62 o 
 -13   3   6        2.52       -0.47      3.44 o 
 -12   3   6        0.30        0.23      3.26 o 
 -11   3   6        0.92        1.39      1.99 o 
 -10   3   6        0.02        2.01      1.89 o 
  -9   3   6      124.15       96.40      4.88 o 
  -8   3   6       34.06       30.71      3.45 o 
  -7   3   6      144.75      122.57     10.36 o 
  -6   3   6       12.91       12.34      2.33 o 
  -5   3   6       72.95       63.65      3.88 o 
  -4   3   6       47.71       40.46      2.70 o 
  -3   3   6       23.54       17.63      2.53 o 
  -2   3   6      104.17       86.86     12.01 o 
  -1   3   6       55.15       54.72     11.78 o 
   0   3   6      134.33      130.94     21.37 o 
   1   3   6       22.86       20.24      2.71 o 
   2   3   6       35.27       34.81      2.18 o 
   3   3   6       87.00       92.27      3.64 o 
   4   3   6        4.30        5.41      1.86 o 
   5   3   6        5.87        4.43      1.92 o 
   6   3   6      118.37      125.01      4.07 o 
   7   3   6        0.25        1.01      1.71 o 
   8   3   6        0.61        0.70      1.76 o 
   9   3   6        2.54        2.56      1.93 o 
  10   3   6        9.82        7.79      2.02 o 
  11   3   6        0.22        2.96      1.99 o 
  12   3   6       15.85       18.19      2.28 o 
  13   3   6        7.57        9.53      2.17 o 
  14   3   6        2.20       -0.16      2.52 o 
 -17   4   6        0.00        0.84      3.79 o 
 -16   4   6        5.13        7.84      4.07 o 
 -15   4   6        0.03        0.24      4.00 o 
 -14   4   6       12.11        5.13      3.92 o 
 -13   4   6        4.25        8.48      3.50 o 
 -12   4   6        2.09        1.92      3.23 o 
 -11   4   6        4.64        6.96      2.39 o 
 -10   4   6       40.39       30.49      5.20 o 
  -9   4   6        7.24        5.34      2.27 o 
  -8   4   6       54.93       41.09     10.20 o 
  -7   4   6       36.89       47.25     23.75 o 
  -6   4   6       70.37       50.12      7.29 o 
  -5   4   6        1.25       -0.23      3.55 o 
  -4   4   6       56.73       57.97      4.72 o 
  -3   4   6       63.08       70.19      5.09 o 
  -2   4   6        1.51       -1.31      4.09 o 
  -1   4   6      132.95      143.57      6.31 o 
   0   4   6        0.01        0.14      3.66 o 
   1   4   6        0.39        1.09      3.71 o 
   2   4   6       69.02       79.39      3.24 o 
   3   4   6       41.14       45.32      3.00 o 
   4   4   6        8.91       10.48      2.56 o 
   5   4   6       39.96       41.72      2.35 o 
   6   4   6        6.86        6.37      2.12 o 
   7   4   6        1.76        1.64      1.99 o 
   8   4   6       34.12       29.91      2.17 o 
   9   4   6        1.01        0.12      2.64 o 
  10   4   6        1.13        3.48      2.58 o 
  11   4   6        3.10       -0.06      2.71 o 
  12   4   6       10.40        7.71      2.90 o 
  13   4   6        6.02        6.01      2.52 o 
 -15   5   6        3.55        6.53      4.97 o 
 -14   5   6        0.55        2.93      3.77 o 
 -13   5   6        1.63        4.32      3.67 o 
 -12   5   6        0.10        2.26      3.13 o 
 -11   5   6        0.27        0.97      3.28 o 
 -10   5   6        6.85        5.02      3.38 o 
  -9   5   6        2.90        3.43      3.07 o 
  -8   5   6        0.07        0.58      3.29 o 
  -7   5   6        5.40        6.49      3.17 o 
  -6   5   6       14.96       10.82      6.12 o 
  -5   5   6       23.51       20.35      4.03 o 
  -4   5   6       13.98       12.32      4.38 o 
  -3   5   6        0.80       -1.54      4.04 o 
  -2   5   6       30.86       32.54      4.58 o 
  -1   5   6        0.98       -0.12      4.49 o 
   0   5   6       19.02       25.20      4.78 o 
   1   5   6       20.62       23.55      4.48 o 
   2   5   6       59.78       76.71      5.43 o 
   3   5   6        0.00        0.70      4.02 o 
   4   5   6       20.59       20.55      4.39 o 
   5   5   6        4.53        3.16      2.76 o 
   6   5   6        4.29        0.58      2.74 o 
   7   5   6       29.52       28.21      3.05 o 
   8   5   6       10.35       10.70      2.86 o 
   9   5   6        0.20        2.25      2.76 o 
  10   5   6        0.83        0.50      2.74 o 
  11   5   6        0.73        2.04      2.82 o 
  12   5   6        0.04        0.80      2.60 o 
 -13   6   6        1.57        5.19      6.46 o 
 -12   6   6        0.61       -3.28      3.28 o 
 -11   6   6        0.02        0.38      6.46 o 
 -10   6   6        2.01        4.26      3.31 o 
  -9   6   6        0.45        0.77      3.40 o 
  -8   6   6        0.85       -1.18      3.12 o 
  -7   6   6        3.33        4.48      3.82 o 
  -6   6   6        5.69        4.79      3.99 o 
  -5   6   6       23.50       19.85      4.59 o 
  -4   6   6       44.21       59.80      5.90 o 
  -3   6   6       58.47       85.36      6.24 o 
  -2   6   6       50.29       55.50      5.86 o 
  -1   6   6       15.43       15.18      5.14 o 
   0   6   6       50.80       83.29      5.99 o 
   1   6   6       12.60       17.37      5.04 o 
   2   6   6      120.44      165.02      6.74 o 
   3   6   6        3.47        2.11      4.36 o 
   4   6   6        3.03        1.92      4.53 o 
   5   6   6        7.87        4.13      4.48 o 
   6   6   6        8.52       11.23      4.31 o 
   7   6   6        3.10        1.16      3.82 o 
   8   6   6        1.45       -1.00      3.92 o 
   9   6   6        0.65        1.52      4.00 o 
  10   6   6        0.46        5.56      4.24 o 
 -10   7   6        0.38        1.04      3.71 o 
  -9   7   6       12.11       12.56      3.70 o 
  -8   7   6        0.18       -0.42      3.59 o 
  -7   7   6       22.74       17.09      4.39 o 
  -6   7   6        0.09        2.70      4.05 o 
  -5   7   6       20.72       20.09      5.27 o 
  -4   7   6        8.57        8.40      4.99 o 
  -3   7   6       24.66       19.82      5.06 o 
  -2   7   6        0.10       -3.22      4.93 o 
  -1   7   6        0.10       -0.66      5.00 o 
   0   7   6        5.19        8.85      4.76 o 
   1   7   6       26.50       30.55      5.11 o 
   2   7   6        1.15        3.33      4.50 o 
   3   7   6        9.64        8.29      4.61 o 
   4   7   6        5.71        7.35      4.80 o 
   5   7   6        6.21        9.48      4.82 o 
   6   7   6        3.73        5.16      4.52 o 
   7   7   6       10.60       25.33      4.68 o 
  -4   8   6        2.92        2.29      4.82 o 
  -3   8   6        0.08       -0.11      4.82 o 
  -2   8   6        0.06       -0.77      5.52 o 
  -1   8   6        0.67       -5.03      5.33 o 
   0   8   6        1.29        2.72      5.35 o 
 -18   1   7        4.51        2.65      4.89 o 
 -17   1   7        5.64        6.66      5.13 o 
 -16   1   7       11.66       15.10      5.15 o 
 -15   1   7        0.86       -4.86      4.86 o 
 -14   1   7       23.09       25.28      4.95 o 
 -13   1   7       10.73        6.37      4.34 o 
 -12   1   7        7.66        7.75      3.06 o 
 -11   1   7        5.81       13.66      3.12 o 
 -10   1   7       80.25       85.79      6.14 o 
  -9   1   7        0.13        6.26      2.72 o 
  -8   1   7       89.70       85.99      6.22 o 
  -7   1   7       30.41       38.73      3.41 o 
  -6   1   7        0.62        7.84      5.33 o 
  -5   1   7       37.71       42.95     10.65 o 
  -4   1   7       82.35       95.29     20.37 o 
  -3   1   7       35.30       44.94     10.64 o 
  -2   1   7      113.42       96.48     13.31 o 
  -1   1   7        2.00        2.06      2.86 o 
   0   1   7       80.83       76.73     12.44 o 
   1   1   7        0.47        3.39      2.73 o 
   2   1   7      125.70      113.46     14.70 o 
   3   1   7        9.54        6.85      2.82 o 
   4   1   7       14.87       13.04      2.40 o 
   5   1   7      144.67      128.48      3.51 o 
   6   1   7       72.32       76.01      4.62 o 
   7   1   7       66.76       62.36      2.63 o 
   8   1   7        0.42        1.26      2.43 o 
   9   1   7        0.00       -0.39      2.57 o 
  10   1   7        1.93        4.30      2.52 o 
  11   1   7        2.00        0.53      2.46 o 
  12   1   7        0.34        0.61      2.67 o 
  13   1   7        5.36        9.65      2.89 o 
 -17   2   7       10.90       13.30      4.88 o 
 -16   2   7        2.43        3.22      4.76 o 
 -15   2   7       10.36       10.44      4.42 o 
 -14   2   7        6.41        9.07      4.22 o 
 -13   2   7       11.87       16.67      4.28 o 
 -12   2   7       18.92       18.38      3.29 o 
 -11   2   7        4.18        5.81      2.67 o 
 -10   2   7       32.07       42.65     12.64 o 
  -9   2   7       62.98       66.29      6.41 o 
  -8   2   7        7.74        7.64      3.84 o 
  -7   2   7       36.27       50.40     18.86 o 
  -6   2   7       71.09       78.35      5.15 o 
  -5   2   7       39.95       30.47      4.32 o 
  -4   2   7      133.00      127.25      5.58 o 
  -3   2   7      100.67       80.38      5.02 o 
  -2   2   7       12.86       11.47      4.04 o 
  -1   2   7        1.81        0.05      3.77 o 
   0   2   7       26.18       27.72      4.16 o 
   1   2   7       95.86       86.85      4.98 o 
   2   2   7       41.03       44.49      4.40 o 
   3   2   7        3.24        1.78      2.57 o 
   4   2   7       71.66       67.61      3.31 o 
   5   2   7       18.08       19.37      2.73 o 
   6   2   7       29.15       22.70      2.36 o 
   7   2   7        1.39        0.14      2.04 o 
   8   2   7        0.00        1.14      2.59 o 
   9   2   7        7.38        6.78      2.70 o 
  10   2   7        0.33       -1.06      2.62 o 
  11   2   7       11.00       11.90      2.80 o 
  12   2   7        3.82        4.81      2.78 o 
  13   2   7        0.55        4.43      2.67 o 
 -16   3   7        0.87       -3.69      8.04 o 
 -15   3   7        2.16        3.49      8.21 o 
 -14   3   7        0.63        2.89      8.98 o 
 -13   3   7        6.41        6.59      7.61 o 
 -12   3   7        0.26        0.68      3.79 o 
 -11   3   7        0.01        1.64      3.54 o 
 -10   3   7        0.04        3.16      3.40 o 
  -9   3   7       14.84       18.71      3.45 o 
  -8   3   7        2.54        5.68      3.24 o 
  -7   3   7       19.05       40.11     19.63 o 
  -6   3   7       61.45       51.27      4.56 o 
  -5   3   7        5.57        4.69      3.79 o 
  -4   3   7       24.57       16.46      3.94 o 
  -3   3   7        0.13        0.30      3.72 o 
  -2   3   7        0.96        0.82      3.55 o 
  -1   3   7       13.39       12.74      3.84 o 
   0   3   7        0.01       -0.72      3.79 o 
   1   3   7        6.53        5.87      3.98 o 
   2   3   7        3.70        1.36      3.72 o 
   3   3   7        3.22        3.78      2.65 o 
   4   3   7        4.14        2.92      2.68 o 
   5   3   7        0.21       -0.35      2.51 o 
   6   3   7       15.13       11.37      2.67 o 
   7   3   7        1.00        1.27      1.98 o 
   8   3   7        4.60        5.47      2.00 o 
   9   3   7        1.15        1.72      2.04 o 
  10   3   7       30.25       27.23      2.35 o 
  11   3   7        6.50       10.41      2.14 o 
  12   3   7        0.06        1.53      2.19 o 
 -15   4   7        1.77       -3.43      9.43 o 
 -14   4   7        1.45        5.63      9.21 o 
 -13   4   7        3.05        4.88      8.35 o 
 -12   4   7        8.78       14.05      8.35 o 
 -11   4   7        5.19        3.24      3.15 o 
 -10   4   7        9.24       11.87      3.54 o 
  -9   4   7        0.04        1.43      3.34 o 
  -8   4   7       12.64       13.63      3.35 o 
  -7   4   7        1.91        4.66      5.37 o 
  -6   4   7       20.79       16.74      2.65 o 
  -5   4   7        7.03        3.29      2.52 o 
  -4   4   7       21.02       24.49      2.75 o 
  -3   4   7        8.17        4.97      2.54 o 
  -2   4   7       51.31       51.13     11.08 o 
  -1   4   7       25.13       26.81      3.64 o 
   0   4   7       31.22       33.39      6.03 o 
   1   4   7       34.14       33.57      5.00 o 
   2   4   7        5.67        7.04      2.77 o 
   3   4   7       47.22       52.94      3.52 o 
   4   4   7       10.46       10.69      2.33 o 
   5   4   7        1.32        2.50      2.09 o 
   6   4   7        0.33        0.50      2.10 o 
   7   4   7        4.53        2.16      2.14 o 
   8   4   7        6.59        7.67      2.67 o 
   9   4   7        0.88       -0.63      2.69 o 
  10   4   7        9.40        8.80      2.70 o 
  11   4   7        4.53        6.84      2.80 o 
 -13   5   7        1.96        5.09      3.48 o 
 -12   5   7        1.86        2.03      3.36 o 
 -11   5   7       12.39       11.64      2.88 o 
 -10   5   7        0.00       -0.32      2.13 o 
  -9   5   7        3.84        6.29      2.26 o 
  -8   5   7        6.32        4.94      2.22 o 
  -7   5   7        0.02       -3.74      3.76 o 
  -6   5   7       19.33       14.81      4.15 o 
  -5   5   7       10.59       11.08      4.91 o 
  -4   5   7       28.86       27.93      5.12 o 
  -3   5   7       36.80       54.52      5.17 o 
  -2   5   7      213.79      294.50      8.37 o 
  -1   5   7       80.97      119.63      6.31 o 
   0   5   7      115.93      151.51      6.68 o 
   1   5   7       11.41       14.50      4.56 o 
   2   5   7       12.03       12.24      4.39 o 
   3   5   7       12.10       11.83      2.92 o 
   4   5   7        3.84        3.26      2.86 o 
   5   5   7        0.41        1.48      2.66 o 
   6   5   7        0.24       -2.09      2.32 o 
   7   5   7        1.05        0.86      2.36 o 
   8   5   7        5.27        2.96      2.97 o 
   9   5   7        9.15       10.77      3.09 o 
 -11   6   7        0.14       -0.11      2.26 o 
 -10   6   7        0.05        1.50      2.96 o 
  -9   6   7        1.95       -3.03      3.03 o 
  -8   6   7        3.38        0.68      3.64 o 
  -7   6   7        6.35        7.14      3.93 o 
  -6   6   7        2.28       -1.41      4.10 o 
  -5   6   7        8.97        7.97      4.59 o 
  -4   6   7        3.80        3.60      4.40 o 
  -3   6   7       79.79      106.79      6.51 o 
  -2   6   7       21.37       28.33      5.20 o 
  -1   6   7       76.06      103.92      6.34 o 
   0   6   7       38.48       50.31      5.30 o 
   1   6   7       11.36       12.24      4.16 o 
   2   6   7        4.37        6.63      4.33 o 
   3   6   7        3.04        7.59      4.46 o 
   4   6   7        0.04       -0.35      4.47 o 
   5   6   7        5.43        9.76      4.64 o 
   6   6   7        2.21        7.01      4.09 o 
   7   6   7        0.11        5.80      2.93 o 
  -6   7   7       18.49       14.47      4.73 o 
  -5   7   7        0.00        1.89      4.53 o 
  -4   7   7       11.19       13.86      4.56 o 
  -3   7   7        1.83        1.41      4.75 o 
  -2   7   7        0.00        0.13      4.90 o 
  -1   7   7        2.37        6.60      4.94 o 
   0   7   7        0.07        1.40      4.48 o 
   1   7   7        5.26       10.48      4.43 o 
   2   7   7        1.90       -4.13      4.13 o 
 -16   0   8       17.56       22.82      7.29 o 
 -15   0   8        1.58        4.23      6.79 o 
 -14   0   8       40.02       52.97      7.80 o 
 -13   0   8       16.84       34.38      7.27 o 
 -12   0   8      158.55      195.65     30.60 o 
 -11   0   8      149.01      172.29     37.59 o 
 -10   0   8       30.98       50.95      6.35 o 
  -9   0   8       14.39       13.08      5.42 o 
  -8   0   8       11.93        8.31      5.09 o 
  -7   0   8        0.41        6.14      4.71 o 
  -6   0   8       30.42       40.11      5.56 o 
  -5   0   8       20.49       35.18      5.20 o 
  -4   0   8       40.25       63.24      5.54 o 
  -3   0   8       77.39       87.06      5.81 o 
  -2   0   8       49.10       61.06      5.28 o 
  -1   0   8       30.60       27.00      4.82 o 
   0   0   8       49.94       41.91      4.95 o 
   1   0   8       36.76       43.64      5.27 o 
   2   0   8       80.74       79.69      5.53 o 
   3   0   8        5.20       10.50      4.76 o 
   4   0   8       88.17       90.15      5.94 o 
   5   0   8       77.02       82.64      5.83 o 
   6   0   8       23.04       36.63      7.08 o 
   7   0   8       32.81       33.20      6.65 o 
   8   0   8       30.60       26.99      4.30 o 
   9   0   8        8.86        9.44      3.64 o 
  10   0   8        1.52        1.61      3.30 o 
  11   0   8        7.78       12.74      3.66 o 
 -16   1   8        0.12       -0.16      5.81 o 
 -15   1   8        0.02        0.52      4.68 o 
 -14   1   8        0.10        5.57      4.61 o 
 -13   1   8       56.98       68.03     11.19 o 
 -12   1   8       49.80       55.89      6.04 o 
 -11   1   8       28.60       31.80      4.45 o 
 -10   1   8       35.64       28.77      3.97 o 
  -9   1   8       17.55       21.85      5.15 o 
  -8   1   8        0.05        4.69      3.51 o 
  -7   1   8       22.01       23.52      3.57 o 
  -6   1   8       11.53       14.40      3.46 o 
  -5   1   8       12.89       14.10      3.54 o 
  -4   1   8       15.19       13.01      3.55 o 
  -3   1   8        0.07        0.22      3.45 o 
  -2   1   8        4.64        5.91      3.52 o 
  -1   1   8       22.09       20.58      3.57 o 
   0   1   8        1.90       -0.66      3.18 o 
   1   1   8        9.09        7.01      3.34 o 
   2   1   8        0.39        1.82      3.11 o 
   3   1   8       54.71       62.95      3.91 o 
   4   1   8       65.90       66.22      5.48 o 
   5   1   8        0.40        1.44      2.77 o 
   6   1   8       26.83       20.93      2.95 o 
   7   1   8       22.81       19.95      2.42 o 
   8   1   8        0.81        0.62      2.50 o 
   9   1   8        3.37        4.17      2.59 o 
  10   1   8        3.70        3.93      2.48 o 
  11   1   8        0.68       -0.82      2.53 o 
 -15   2   8        2.88       12.05      7.75 o 
 -14   2   8        6.78        1.41      3.93 o 
 -13   2   8        0.08        1.00      3.62 o 
 -12   2   8        2.73        0.71      4.03 o 
 -11   2   8        3.61        5.50      3.89 o 
 -10   2   8        1.63        3.08      3.70 o 
  -9   2   8        2.80        2.66      4.37 o 
  -8   2   8        5.64        5.56      3.85 o 
  -7   2   8        1.15        1.53      4.03 o 
  -6   2   8        0.14       -0.50      3.97 o 
  -5   2   8        7.53       10.22      4.05 o 
  -4   2   8        0.80        2.66      3.80 o 
  -3   2   8        7.38       10.18      4.12 o 
  -2   2   8       14.55       12.23      4.23 o 
  -1   2   8        1.63       -0.16      3.79 o 
   0   2   8       13.85        9.23      3.95 o 
   1   2   8       22.15       10.69      4.17 o 
   2   2   8        0.22       -0.79      3.69 o 
   3   2   8       48.14       35.51      4.36 o 
   4   2   8        0.06       -1.90      4.19 o 
   5   2   8       42.75       39.48      3.24 o 
   6   2   8        8.27        4.56      2.88 o 
   7   2   8        0.07       -4.96      6.05 o 
   8   2   8        0.00        0.00      2.63 o 
   9   2   8        3.96        3.56      2.64 o 
  10   2   8        0.01        0.43      2.71 o 
 -14   3   8       11.93       14.16      8.41 o 
 -13   3   8        9.52        4.72      7.96 o 
 -12   3   8        0.06        1.57      3.82 o 
 -11   3   8        0.99        1.63      3.55 o 
 -10   3   8        0.50        0.88      3.49 o 
  -9   3   8        8.94        6.04      4.12 o 
  -8   3   8        4.49        2.01      4.10 o 
  -7   3   8       18.08       13.87      4.18 o 
  -6   3   8        4.17        5.44      4.20 o 
  -5   3   8        1.69       -2.88      3.80 o 
  -4   3   8        5.65        4.97      4.09 o 
  -3   3   8       36.17       33.41      4.54 o 
  -2   3   8        6.44        6.82      4.24 o 
  -1   3   8       46.92       36.75      4.70 o 
   0   3   8       10.36        9.85      4.19 o 
   1   3   8       28.57       26.17      4.74 o 
   2   3   8        9.01        6.15      4.16 o 
   3   3   8        0.31       -0.94      4.12 o 
   4   3   8       44.11       42.19      4.93 o 
   5   3   8        0.28        0.08      2.71 o 
   6   3   8       36.41       38.02      3.26 o 
   7   3   8        4.34        8.94      4.71 o 
   8   3   8       12.46       15.40      3.96 o 
   9   3   8        2.10        5.69      3.89 o 
 -13   4   8        2.73        2.95      8.61 o 
 -12   4   8        8.69        9.79      6.20 o 
 -11   4   8        1.11        0.37      3.79 o 
 -10   4   8        0.70        1.00      3.45 o 
  -9   4   8        0.34        2.16      4.55 o 
  -8   4   8       18.71       18.92      4.47 o 
  -7   4   8        7.88       13.28      3.88 o 
  -6   4   8        8.07        7.31      4.03 o 
  -5   4   8        8.82        8.14      4.04 o 
  -4   4   8       30.40       23.90      4.30 o 
  -3   4   8       15.85       13.26      4.13 o 
  -2   4   8       13.05       12.39      4.32 o 
  -1   4   8        1.00       -0.06      3.98 o 
   0   4   8        1.80        1.03      4.03 o 
   1   4   8        2.76        4.51      4.31 o 
   2   4   8        0.74        0.67      4.12 o 
   3   4   8       10.09       11.33      4.55 o 
   4   4   8        4.37        2.23      4.63 o 
   5   4   8       45.44       49.31      3.49 o 
   6   4   8        0.22        2.35      2.95 o 
   7   4   8       21.39       13.79      3.06 o 
   8   4   8        5.02        8.69      3.95 o 
 -10   5   8        0.91        2.38      3.57 o 
  -9   5   8        0.08        1.08      3.48 o 
  -8   5   8        6.51        8.10      4.05 o 
  -7   5   8        4.48        5.05      3.78 o 
  -6   5   8        0.25        2.43      3.82 o 
  -5   5   8        4.37        4.34      3.84 o 
  -4   5   8        5.55        6.26      4.04 o 
  -3   5   8       18.00       17.67      4.11 o 
  -2   5   8        7.84       11.58      4.07 o 
  -1   5   8        2.40        8.71      4.30 o 
   0   5   8        3.46        3.25      4.10 o 
   1   5   8        9.74       10.03      4.19 o 
   2   5   8        1.40        0.28      4.47 o 
   3   5   8        5.18       11.33      4.84 o 
   4   5   8        9.09       11.94      4.68 o 
   5   5   8        0.66        0.51      4.62 o 
   6   5   8        0.12       -0.53      4.71 o 
  -6   6   8        2.13        1.44      3.41 o 
  -5   6   8       64.97       52.18      4.65 o 
  -4   6   8        1.04        2.32      3.78 o 
  -3   6   8        7.63        5.71      3.65 o 
  -2   6   8        3.02        3.80      3.76 o 
  -1   6   8       12.57       14.01      3.09 o 
   0   6   8        0.42        0.24      3.72 o 
   1   6   8        3.04        5.91      2.95 o 
   2   6   8        0.51        2.15      3.04 o 
 -13   1   9        0.78        2.23      6.28 o 
 -12   1   9        0.13        3.19      5.95 o 
 -11   1   9        0.01        2.71      5.46 o 
 -10   1   9        5.62        5.41      5.35 o 
  -9   1   9        0.19        2.45      5.22 o 
  -8   1   9        0.48       -0.53      5.18 o 
  -7   1   9        5.09        5.47      4.82 o 
  -6   1   9        1.64       36.14      4.75 o 
  -5   1   9       72.97       80.61      5.82 o 
  -4   1   9        0.29       16.91      3.75 o 
  -3   1   9       29.95       31.18      5.75 o 
  -2   1   9        4.65        7.71      3.84 o 
  -1   1   9        3.24       10.73      3.40 o 
   0   1   9       22.94       27.19      3.89 o 
   1   1   9        0.74        5.74      4.61 o 
   2   1   9        3.29        0.60      4.60 o 
   3   1   9        1.48        4.27      4.70 o 
   4   1   9       14.79       15.77      4.93 o 
   5   1   9        1.20        5.32      4.47 o 
   6   1   9       10.77       12.04      4.73 o 
   7   1   9        0.47        0.20      3.74 o 
   8   1   9        0.03       -3.76      3.76 o 
 -12   2   9        0.20        4.02      4.02 o 
 -11   2   9        8.00        7.97      4.97 o 
 -10   2   9        0.47        5.69      5.01 o 
  -9   2   9        3.94       -2.39      4.80 o 
  -8   2   9        3.74        2.16      5.01 o 
  -7   2   9        6.03       10.30      5.08 o 
  -6   2   9       52.79       57.89      5.70 o 
  -5   2   9        6.07       24.54      5.13 o 
  -4   2   9       59.19       58.68      5.45 o 
  -3   2   9        0.00        1.76      4.46 o 
  -2   2   9        4.23        8.86      4.66 o 
  -1   2   9        3.86        4.49      4.51 o 
   0   2   9        0.88        3.71      4.41 o 
   1   2   9        6.71        8.06      4.91 o 
   2   2   9        0.01       -2.03      4.69 o 
   3   2   9        0.09       -1.88      4.69 o 
   4   2   9       10.41        9.17      4.97 o 
   5   2   9        1.50       -1.41      4.86 o 
   6   2   9        1.30        4.31      4.58 o 
   7   2   9        0.64       -0.97      3.86 o 
 -11   3   9        0.25        6.50      4.55 o 
 -10   3   9        1.06        2.29      4.60 o 
  -9   3   9        1.52        2.15      4.20 o 
  -8   3   9        0.06        4.90      4.32 o 
  -7   3   9       20.00       15.54      4.74 o 
  -6   3   9        2.16        5.17      4.24 o 
  -5   3   9       17.43       22.19      4.74 o 
  -4   3   9        0.21       -4.36      4.36 o 
  -3   3   9        1.86        0.98      4.61 o 
  -2   3   9        0.02        0.34      4.53 o 
  -1   3   9        1.76        2.46      4.46 o 
   0   3   9        1.47       -0.09      4.16 o 
   1   3   9        1.29       -0.33      4.30 o 
   2   3   9        0.41       -2.90      4.30 o 
   3   3   9        4.22        1.85      4.49 o 
   4   3   9        1.05        0.58      4.20 o 
   5   3   9        3.96        0.74      4.24 o 
   6   3   9        1.61       -1.00      4.54 o 
  -9   4   9        3.52        4.39      4.12 o 
  -8   4   9        2.60        3.27      4.26 o 
  -7   4   9        5.57        0.65      4.32 o 
  -6   4   9        2.24       -2.96      4.08 o 
  -5   4   9        0.00       -1.06      4.10 o 
  -4   4   9        2.05        2.95      4.25 o 
  -3   4   9        5.04        1.75      4.45 o 
  -2   4   9        0.13       -1.01      4.44 o 
  -1   4   9        0.04       -0.01      4.29 o 
   0   4   9        2.65        1.31      4.22 o 
   1   4   9        0.34       -0.12      4.61 o 
   2   4   9        8.39        7.00      4.51 o 
   3   4   9        1.06        2.88      4.92 o 
  -8   0  10        0.02        8.04      7.04 o 
  -7   0  10        3.90       15.95      7.28 o 
  -6   0  10        0.99        3.25      6.28 o 
  -5   0  10        4.54       13.97      6.46 o 
  -4   0  10        7.88       12.08      5.96 o 
  -3   0  10        1.04        3.92      6.05 o 
  -2   0  10        1.40       11.16      6.12 o 
  -1   0  10       15.76       23.32      6.39 o 
   0   0  10        2.79       25.56      7.45 o 
   1   0  10       76.67      121.20      8.49 o 
   2   0  10       18.18       34.36      7.19 o 
   3   0  10        9.65       11.71      5.91 o 
  -8   1  10        1.53        1.33      6.05 o 
  -7   1  10        0.94        1.00      5.38 o 
  -6   1  10        1.14       -2.98      5.55 o 
  -5   1  10        0.07       -1.18      5.45 o 
  -4   1  10        0.06       -0.05      5.04 o 
  -3   1  10        1.45        2.59      5.07 o 
  -2   1  10        0.38       -1.51      5.05 o 
  -1   1  10        0.13        1.34      5.64 o 
   0   1  10       31.07       37.70      6.42 o 
   1   1  10       12.28       18.62      5.53 o 
   2   1  10       19.54       23.65      5.90 o 
  -7   2  10        0.22        9.94      5.85 o 
  -6   2  10        5.98        7.25      5.29 o 
  -5   2  10        1.97        4.88      5.42 o 
  -4   2  10        0.09       -0.03      5.55 o 
  -3   2  10        2.09        6.93      5.58 o 
  -2   2  10        0.07        1.55      5.31 o 
  -1   2  10        2.29        7.30      5.33 o 
   0   2  10        3.45       -5.51      5.51 o 
   1   2  10        6.69        9.65      5.86 o 
                                                 
